# Supplementary material for: Characterising antibody kinetics from multiple influenza infection and vaccination events in ferrets
Source: PLoS Comput Biol. 2019 Aug 19;15(8):e1007294. doi: 10.1371/journal.pcbi.1007294 (PMC6715255; doi:10.1371/journal.pcbi.1007294)
Supplement: S1 Table — Summary of parameter definitions and bounds. All bounds relate to lower and upper bounds of the uniform prior distribution used during model fitting. (XLSX) [file pcbi.1007294.s002.xlsx]

## Sheet: Sheet1
Parameter Name	Definition	Lower bound	Upper bound	Notes
μ	Homologous boost on log scale	0	15
tp	Time from exposure to peak titre (days)	12	12	Fixed at 12 days
d	Proportion of boost waned in initial waning	0	1	Fixed at 0 for monophasic waning
ts	Duration of initial waning phase	0	30	Fixed at 0 for monophasic waning
m	Long term titre waning rate (log units per day)	0	12
σ	Cross reactivity gradient	0	100	A value above 5 would give a cross reactive boost of < 0.1 log units at an antigenic distance of 0.5
τ	Antigenic seniority modifier	0	1	Antigenic seniority modifier given by 1−τ(n−1) where n-1 is the number of previous exposure
γ	Titre dependence gradient	0	1	0 gives no titre dependence. 1 gives strong titre dependent suppression of antibody boosting from higher titre
y_switch	Maximum titre at which titre dependent boosting is in effect	0	12	Initial titres above this have the same titre dependence as y_switch
β	Priming cross reactivity gradient	0	100	A value above 5 would give a cross reactive boost of < 0.1 log units at an antigenic distance of 0.5
c	Additional boost due to priming	0	15	Fixed at 0 to remove priming
ɛ	Standard deviation of truncated normal	0	10
