# Supplementary material for: Characterising antibody kinetics from multiple influenza infection and vaccination events in ferrets
Source: PLoS Comput Biol. 2019 Aug 19;15(8):e1007294. doi: 10.1371/journal.pcbi.1007294 (PMC6715255; doi:10.1371/journal.pcbi.1007294)
Supplement: S2 Table — (XLSX) [file pcbi.1007294.s003.xlsx]

## Sheet: Sheet1
Mechanism	Option 1	Option 2
Antigenic seniority	Yes	No
Cross reactivity	Type specific	All
Priming	Yes	No
Typed exposures	3 types	6 types
Waning	Biphasic	Monophasic
Titre dependent boosting	Yes	No
