# Supplementary material for: Characterising antibody kinetics from multiple influenza infection and vaccination events in ferrets
Source: PLoS Comput Biol. 2019 Aug 19;15(8):e1007294. doi: 10.1371/journal.pcbi.1007294 (PMC6715255; doi:10.1371/journal.pcbi.1007294)
Supplement: S5 Table — (CSV) [file pcbi.1007294.s006.csv]

Model ID	Antigenic Seniority	Cross Reactivity	Priming	Typed exposures	Waning	Titre dependent boosting	Run name	Parameter name	Exposure Type	Mean	Median	Mode	2.5% CI	97.5% CI	ESS	Rhat	Rhat upper 95% CI
1	Absent	Universal	Absent	6 types	Monophasic	Present	NAN6MY	y_limit	All	7.857	9.109	11.062	0.059	11.866	4615.568	1	1
1	Absent	Universal	Absent	6 types	Monophasic	Present	NAN6MY	m	TIV 1 + adjuvant	0.161	0.115	0.027	0.004	0.579	34544.359	1	1
1	Absent	Universal	Absent	6 types	Monophasic	Present	NAN6MY	m	TIV 2 + adjuvant	0.214	0.215	0.212	0.091	0.339	9535.999	1	1
1	Absent	Universal	Absent	6 types	Monophasic	Present	NAN6MY	m	Infection 1	0.096	0.095	0.091	0.051	0.149	12628.444	1	1.001
1	Absent	Universal	Absent	6 types	Monophasic	Present	NAN6MY	m	Infection 2	3.564	3.879	4.519	0.367	5.581	2089.922	1.001	1.001
1	Absent	Universal	Absent	6 types	Monophasic	Present	NAN6MY	m	TIV 1	0.378	0.317	0.103	0.014	1.079	23689.393	1	1
1	Absent	Universal	Absent	6 types	Monophasic	Present	NAN6MY	m	TIV 2	0.187	0.186	0.182	0.085	0.295	25696.424	1	1.001
1	Absent	Universal	Absent	6 types	Monophasic	Present	NAN6MY	μ	TIV 1 + adjuvant	5.338	5.284	5.17	4.06	6.951	5733.795	1	1
1	Absent	Universal	Absent	6 types	Monophasic	Present	NAN6MY	μ	TIV 2 + adjuvant	7.046	6.996	7.183	3.503	12.032	4490.752	1	1.001
1	Absent	Universal	Absent	6 types	Monophasic	Present	NAN6MY	μ	Infection 1	8.747	8.727	8.695	7.421	10.174	11799.695	1	1
1	Absent	Universal	Absent	6 types	Monophasic	Present	NAN6MY	μ	Infection 2	11.444	12.172	14.384	4.615	14.889	2207.124	1.001	1.002
1	Absent	Universal	Absent	6 types	Monophasic	Present	NAN6MY	μ	TIV 1	4.952	4.93	4.933	3.6	6.526	7568.437	1.001	1.001
1	Absent	Universal	Absent	6 types	Monophasic	Present	NAN6MY	μ	TIV 2	2.852	2.681	2.589	0.501	6.416	10911.954	1.002	1.006
1	Absent	Universal	Absent	6 types	Monophasic	Present	NAN6MY	ɛ	All	2.282	2.272	2.266	2.034	2.584	10069.432	1	1
1	Absent	Universal	Absent	6 types	Monophasic	Present	NAN6MY	σ	All	0.953	0.87	0.844	0.685	2.335	1949.636	1.006	1.008
1	Absent	Universal	Absent	6 types	Monophasic	Present	NAN6MY	γ	All	0.053	0.029	0.027	0.003	0.354	1771.07	1.005	1.006
1	Absent	Universal	Absent	6 types	Monophasic	Present	NAN6MY	Log likelihood	All	-501.078	-500.618	-499.777	-509.415	-495.366	4239.063	1	1.001
2	Absent	Type specific	Absent	6 types	Monophasic	Present	NTN6MY	y_limit	All	8.759	9.624	11.437	0.121	11.89	3759.342	1.001	1.001
2	Absent	Type specific	Absent	6 types	Monophasic	Present	NTN6MY	Log likelihood	All	-499.538	-499.029	-497.598	-509.294	-492.635	3546.178	1	1
2	Absent	Type specific	Absent	6 types	Monophasic	Present	NTN6MY	m	TIV 1 + adjuvant	0.147	0.1	0.023	0.004	0.551	22802.987	1	1
2	Absent	Type specific	Absent	6 types	Monophasic	Present	NTN6MY	m	Infection 1	0.098	0.098	0.099	0.051	0.147	16378.794	1.001	1.005
2	Absent	Type specific	Absent	6 types	Monophasic	Present	NTN6MY	m	Infection 2	3.21	3.474	4.11	0.228	5.066	2095.666	1.002	1.007
2	Absent	Type specific	Absent	6 types	Monophasic	Present	NTN6MY	m	TIV 1	0.337	0.266	0.066	0.012	1.083	12817.511	1	1
2	Absent	Type specific	Absent	6 types	Monophasic	Present	NTN6MY	m	TIV 2 + adjuvant	0.213	0.217	0.225	0.054	0.35	3323.797	1	1.001
2	Absent	Type specific	Absent	6 types	Monophasic	Present	NTN6MY	μ	TIV 1 + adjuvant	6.141	6.09	5.981	4.586	7.975	3787.44	1	1.001
2	Absent	Type specific	Absent	6 types	Monophasic	Present	NTN6MY	μ	TIV 2 + adjuvant	7.096	7.253	7.718	1.951	11.573	2855.644	1	1
2	Absent	Type specific	Absent	6 types	Monophasic	Present	NTN6MY	μ	Infection 1	9.132	9.133	9.149	8.059	10.199	15439.159	1.001	1.004
2	Absent	Type specific	Absent	6 types	Monophasic	Present	NTN6MY	m	TIV 2	0.164	0.164	0.164	0.068	0.262	21716.779	1	1
2	Absent	Type specific	Absent	6 types	Monophasic	Present	NTN6MY	μ	TIV 1	6.389	6.379	6.346	5.217	7.608	22119.704	1.001	1.003
2	Absent	Type specific	Absent	6 types	Monophasic	Present	NTN6MY	μ	TIV 2	2.202	2.044	1.885	0.243	5.131	12162.986	1	1
2	Absent	Type specific	Absent	6 types	Monophasic	Present	NTN6MY	ɛ	All	2.306	2.298	2.273	2.055	2.6	19618.316	1	1
2	Absent	Type specific	Absent	6 types	Monophasic	Present	NTN6MY	σ	TIV 1 + adjuvant	2.253	1.817	1.803	0.81	3.538	9077.945	1.036	1.038
2	Absent	Type specific	Absent	6 types	Monophasic	Present	NTN6MY	σ	TIV 2 + adjuvant	5.699	1.055	0.784	0.333	76.037	1191.899	1.001	1.002
2	Absent	Type specific	Absent	6 types	Monophasic	Present	NTN6MY	σ	Infection 2	3.299	1.146	0.939	0.091	42.289	3772.931	1.026	1.036
2	Absent	Type specific	Absent	6 types	Monophasic	Present	NTN6MY	σ	TIV 1	2.986	2.777	2.562	1.53	5.433	24460.428	1.029	1.03
2	Absent	Type specific	Absent	6 types	Monophasic	Present	NTN6MY	σ	TIV 2	48.728	48.764	3.341	0.813	97.587	27058.653	1	1.001
2	Absent	Type specific	Absent	6 types	Monophasic	Present	NTN6MY	γ	All	0.047	0.038	0.039	0.004	0.106	2089.61	1.018	1.02
2	Absent	Type specific	Absent	6 types	Monophasic	Present	NTN6MY	μ	Infection 2	11.698	12.389	14.424	5.121	14.892	2057.867	1.003	1.009
3	Absent	Universal	Absent	3 types	Monophasic	Present	NAN3MY	y_limit	All	4.967	4.647	1.012	0.723	11.416	6307.746	1	1
3	Absent	Universal	Absent	3 types	Monophasic	Present	NAN3MY	Log likelihood	All	-511.224	-510.904	-510.293	-516.464	-507.833	49450.81	1	1
3	Absent	Universal	Absent	3 types	Monophasic	Present	NAN3MY	m	TIV + adjuvant	0.079	0.077	0.081	0.008	0.165	55959.849	1	1.001
3	Absent	Universal	Absent	3 types	Monophasic	Present	NAN3MY	μ	Infection	7.951	7.944	7.909	6.738	9.2	39834.816	1	1
3	Absent	Universal	Absent	3 types	Monophasic	Present	NAN3MY	μ	TIV	5.738	5.737	5.686	4.778	6.711	43167.077	1	1.001
3	Absent	Universal	Absent	3 types	Monophasic	Present	NAN3MY	ɛ	All	2.51	2.504	2.491	2.258	2.798	59083.65	1	1
3	Absent	Universal	Absent	3 types	Monophasic	Present	NAN3MY	σ	All	2.237	2.225	2.179	1.45	3.094	19433.756	1	1
3	Absent	Universal	Absent	3 types	Monophasic	Present	NAN3MY	γ	All	0.236	0.145	0.107	0.086	0.866	3761.49	1.001	1.001
3	Absent	Universal	Absent	3 types	Monophasic	Present	NAN3MY	m	Infection	0.081	0.08	0.078	0.027	0.137	44494.183	1	1
3	Absent	Universal	Absent	3 types	Monophasic	Present	NAN3MY	m	TIV	0.181	0.181	0.18	0.089	0.274	45156.083	1	1
3	Absent	Universal	Absent	3 types	Monophasic	Present	NAN3MY	μ	TIV + adjuvant	7.737	7.72	7.694	6.741	8.847	27464.67	1	1
4	Absent	Type specific	Absent	3 types	Monophasic	Present	NTN3MY	m	Infection	0.055	0.054	0.052	0.013	0.103	43844.335	1	1.001
4	Absent	Type specific	Absent	3 types	Monophasic	Present	NTN3MY	y_limit	All	7.786	7.913	7.192	2.168	11.801	9058.539	1	1
4	Absent	Type specific	Absent	3 types	Monophasic	Present	NTN3MY	Log likelihood	All	-512.454	-512.102	-511.322	-518.276	-508.758	40737.66	1	1
4	Absent	Type specific	Absent	3 types	Monophasic	Present	NTN3MY	m	TIV + adjuvant	0.073	0.07	0.065	0.006	0.158	54115.787	1	1
4	Absent	Type specific	Absent	3 types	Monophasic	Present	NTN3MY	μ	TIV	5.718	5.706	5.644	4.549	6.941	32788.862	1	1
4	Absent	Type specific	Absent	3 types	Monophasic	Present	NTN3MY	m	TIV	0.188	0.189	0.187	0.093	0.282	37115.213	1	1
4	Absent	Type specific	Absent	3 types	Monophasic	Present	NTN3MY	μ	TIV + adjuvant	7.448	7.433	7.434	6.336	8.656	38710.896	1	1
4	Absent	Type specific	Absent	3 types	Monophasic	Present	NTN3MY	μ	Infection	7.417	7.428	7.449	6.343	8.455	33682.29	1	1.001
4	Absent	Type specific	Absent	3 types	Monophasic	Present	NTN3MY	γ	All	0.124	0.103	0.097	0.079	0.31	5048.428	1.001	1.001
4	Absent	Type specific	Absent	3 types	Monophasic	Present	NTN3MY	ɛ	All	2.518	2.512	2.5	2.26	2.81	56853.691	1	1
4	Absent	Type specific	Absent	3 types	Monophasic	Present	NTN3MY	σ	TIV + adjuvant	1.871	1.823	1.737	1.04	3.012	36844.956	1	1.001
4	Absent	Type specific	Absent	3 types	Monophasic	Present	NTN3MY	σ	TIV	3.182	2.835	2.711	1.572	5.372	35354.633	1.002	1.002
5	Absent	Universal	Absent	6 types	Biphasic	Present	NAN6BY	y_limit	All	3.474	1.538	0.166	0.007	11.449	8265.322	1	1.001
5	Absent	Universal	Absent	6 types	Biphasic	Present	NAN6BY	dp	Infection 2	0.543	0.565	0.888	0.035	0.98	20309.332	1	1
5	Absent	Universal	Absent	6 types	Biphasic	Present	NAN6BY	dp	TIV 1 + adjuvant	0.422	0.386	0.069	0.016	0.96	35328.285	1	1
5	Absent	Universal	Absent	6 types	Biphasic	Present	NAN6BY	dp	TIV 2 + adjuvant	0.674	0.672	0.667	0.42	0.944	8492.977	1.001	1.003
5	Absent	Universal	Absent	6 types	Biphasic	Present	NAN6BY	dp	Infection 1	0.218	0.191	0.135	0.011	0.558	3427.957	1.001	1.001
5	Absent	Universal	Absent	6 types	Biphasic	Present	NAN6BY	m	TIV 1 + adjuvant	5.991	5.987	4.306	0.294	11.699	44327.956	1	1
5	Absent	Universal	Absent	6 types	Biphasic	Present	NAN6BY	dp	TIV 1	0.491	0.486	0.373	0.025	0.973	34499.95	1	1
5	Absent	Universal	Absent	6 types	Biphasic	Present	NAN6BY	dp	TIV 2	0.559	0.585	0.931	0.039	0.981	28028.45	1	1
5	Absent	Universal	Absent	6 types	Biphasic	Present	NAN6BY	Log likelihood	All	-486.496	-485.59	-484.363	-497.888	-479.469	2094.131	1.002	1.005
5	Absent	Universal	Absent	6 types	Biphasic	Present	NAN6BY	m	TIV 1	5.971	5.963	1.111	0.308	11.692	45884.411	1	1
5	Absent	Universal	Absent	6 types	Biphasic	Present	NAN6BY	m	TIV 2	2.842	1.423	0.393	0.136	10.91	1550.459	1.005	1.014
5	Absent	Universal	Absent	6 types	Biphasic	Present	NAN6BY	μ	TIV 1 + adjuvant	5.01	4.999	5.013	3.974	6.119	14009.762	1	1.001
5	Absent	Universal	Absent	6 types	Biphasic	Present	NAN6BY	μ	TIV 2 + adjuvant	7.64	7.707	7.779	4.638	10.226	2489.531	1.001	1.004
5	Absent	Universal	Absent	6 types	Biphasic	Present	NAN6BY	μ	Infection 1	9.048	8.773	8.351	7.361	13.264	1534.717	1	1.001
5	Absent	Universal	Absent	6 types	Biphasic	Present	NAN6BY	μ	Infection 2	5.094	4.613	4.412	2.886	12.055	2182.422	1	1
5	Absent	Universal	Absent	6 types	Biphasic	Present	NAN6BY	μ	TIV 1	4.809	4.826	4.906	3.687	5.858	13986.322	1	1.001
5	Absent	Universal	Absent	6 types	Biphasic	Present	NAN6BY	μ	TIV 2	1.915	1.781	1.559	0.278	4.313	8968.5	1	1.001
5	Absent	Universal	Absent	6 types	Biphasic	Present	NAN6BY	ɛ	All	2.123	2.115	2.111	1.891	2.398	9674.052	1	1
5	Absent	Universal	Absent	6 types	Biphasic	Present	NAN6BY	σ	All	1.031	1	0.947	0.778	1.438	3689.073	1	1
5	Absent	Universal	Absent	6 types	Biphasic	Present	NAN6BY	m	TIV 2 + adjuvant	0.721	0.066	0.029	0.004	9.277	918.098	1.006	1.012
5	Absent	Universal	Absent	6 types	Biphasic	Present	NAN6BY	m	Infection 1	1.243	0.214	0.133	0.061	9.614	2459.235	1	1.001
5	Absent	Universal	Absent	6 types	Biphasic	Present	NAN6BY	m	Infection 2	5.943	5.918	1.054	0.275	11.692	38671.587	1	1.001
5	Absent	Universal	Absent	6 types	Biphasic	Present	NAN6BY	ts	Infection 1	19.664	19.298	16.571	7.059	28.306	2459.695	1	1.002
5	Absent	Universal	Absent	6 types	Biphasic	Present	NAN6BY	ts	Infection 2	13.825	13.057	3.06	1.607	29.11	8707.529	1	1.001
5	Absent	Universal	Absent	6 types	Biphasic	Present	NAN6BY	ts	TIV 1	16.356	16.423	15.922	2.728	29.304	27008.788	1	1
5	Absent	Universal	Absent	6 types	Biphasic	Present	NAN6BY	ts	TIV 2	12.766	14.444	15.53	2.03	17.05	1717.413	1.002	1.003
5	Absent	Universal	Absent	6 types	Biphasic	Present	NAN6BY	γ	All	0.105	0.017	0.006	0	0.761	1788.165	1.003	1.005
5	Absent	Universal	Absent	6 types	Biphasic	Present	NAN6BY	ts	TIV 2 + adjuvant	3.565	1.441	0.628	0.071	23.322	792.866	1.007	1.017
5	Absent	Universal	Absent	6 types	Biphasic	Present	NAN6BY	ts	TIV 1 + adjuvant	18.167	18.71	28.199	4.027	29.489	36992.717	1	1
6	Absent	Type specific	Absent	6 types	Biphasic	Present	NTN6BY	dp	TIV 1 + adjuvant	0.488	0.485	0.071	0.02	0.975	13613.457	1.001	1.004
6	Absent	Type specific	Absent	6 types	Biphasic	Present	NTN6BY	dp	TIV 2 + adjuvant	0.697	0.687	0.655	0.409	0.98	4321.359	1.002	1.006
6	Absent	Type specific	Absent	6 types	Biphasic	Present	NTN6BY	y_limit	All	4.309	3.525	0.201	0.007	11.607	11524.83	1.001	1.002
6	Absent	Type specific	Absent	6 types	Biphasic	Present	NTN6BY	dp	TIV 1	0.544	0.562	0.878	0.038	0.978	43862.45	1	1
6	Absent	Type specific	Absent	6 types	Biphasic	Present	NTN6BY	dp	TIV 2	0.623	0.672	0.932	0.059	0.985	38324.449	1	1
6	Absent	Type specific	Absent	6 types	Biphasic	Present	NTN6BY	dp	Infection 1	0.163	0.151	0.139	0.014	0.389	28468.869	1	1.001
6	Absent	Type specific	Absent	6 types	Biphasic	Present	NTN6BY	dp	Infection 2	0.524	0.537	0.752	0.029	0.977	25888.726	1	1.001
6	Absent	Type specific	Absent	6 types	Biphasic	Present	NTN6BY	m	TIV 2 + adjuvant	1.961	0.095	0.075	0.005	11.067	1411.034	1.002	1.006
6	Absent	Type specific	Absent	6 types	Biphasic	Present	NTN6BY	m	Infection 1	1.361	0.248	0.163	0.087	9.892	3537.189	1.005	1.01
6	Absent	Type specific	Absent	6 types	Biphasic	Present	NTN6BY	m	Infection 2	5.922	5.893	1.444	0.274	11.705	45448.519	1	1.001
6	Absent	Type specific	Absent	6 types	Biphasic	Present	NTN6BY	m	TIV 1	5.942	5.917	2.163	0.286	11.687	45616.082	1	1
6	Absent	Type specific	Absent	6 types	Biphasic	Present	NTN6BY	m	TIV 2	2.83	1.438	0.398	0.138	10.872	2985.284	1.003	1.006
6	Absent	Type specific	Absent	6 types	Biphasic	Present	NTN6BY	μ	TIV 1 + adjuvant	5.366	5.324	5.207	3.721	7.21	4442.85	1.001	1.004
6	Absent	Type specific	Absent	6 types	Biphasic	Present	NTN6BY	μ	TIV 2 + adjuvant	8.763	8.639	8.543	3.781	14.322	2158.477	1.006	1.017
6	Absent	Type specific	Absent	6 types	Biphasic	Present	NTN6BY	μ	Infection 1	8.637	8.611	8.573	7.819	9.568	22660.95	1	1.001
6	Absent	Type specific	Absent	6 types	Biphasic	Present	NTN6BY	μ	Infection 2	5.787	5.242	5.059	3.254	12.94	2743.171	1.002	1.005
6	Absent	Type specific	Absent	6 types	Biphasic	Present	NTN6BY	μ	TIV 1	5.899	5.873	5.891	4.669	7.306	29010.59	1	1.001
6	Absent	Type specific	Absent	6 types	Biphasic	Present	NTN6BY	μ	TIV 2	2.526	2.322	1.7	0.246	6.355	3161.252	1.002	1.004
6	Absent	Type specific	Absent	6 types	Biphasic	Present	NTN6BY	Log likelihood	All	-487.086	-486.473	-480.821	-501.578	-475.616	1227.745	1.002	1.005
6	Absent	Type specific	Absent	6 types	Biphasic	Present	NTN6BY	m	TIV 1 + adjuvant	5.969	5.977	0.887	0.275	11.707	50005	1	1
6	Absent	Type specific	Absent	6 types	Biphasic	Present	NTN6BY	σ	TIV 2 + adjuvant	6.324	1.99	1.736	0.791	70.663	4242.739	1.005	1.008
6	Absent	Type specific	Absent	6 types	Biphasic	Present	NTN6BY	σ	Infection 2	22.298	2.524	1.651	0.394	93.826	1709.973	1.002	1.005
6	Absent	Type specific	Absent	6 types	Biphasic	Present	NTN6BY	σ	TIV 1	2.655	2.511	2.489	1.372	4.5	22973.784	1.043	1.044
6	Absent	Type specific	Absent	6 types	Biphasic	Present	NTN6BY	σ	TIV 2	49.596	49.688	4.838	2.095	97.488	28700.888	1	1.001
6	Absent	Type specific	Absent	6 types	Biphasic	Present	NTN6BY	ts	TIV 1 + adjuvant	15.713	15.914	3.176	2.264	29.315	10085.97	1.001	1.003
6	Absent	Type specific	Absent	6 types	Biphasic	Present	NTN6BY	ts	TIV 2 + adjuvant	7.763	2.039	1.24	0.098	26.303	941.078	1.004	1.011
6	Absent	Type specific	Absent	6 types	Biphasic	Present	NTN6BY	ts	Infection 1	19.791	19.085	16.503	14.921	27.141	8393.608	1.001	1.003
6	Absent	Type specific	Absent	6 types	Biphasic	Present	NTN6BY	ts	Infection 2	14.138	13.534	3.136	1.479	29.17	9638.631	1	1.001
6	Absent	Type specific	Absent	6 types	Biphasic	Present	NTN6BY	ts	TIV 1	14.674	13.892	5.918	2.18	29.154	26724.37	1	1.001
6	Absent	Type specific	Absent	6 types	Biphasic	Present	NTN6BY	ts	TIV 2	12.601	14.387	15.464	1.595	17.204	3754.753	1.001	1.003
6	Absent	Type specific	Absent	6 types	Biphasic	Present	NTN6BY	γ	All	0.094	0.02	0.007	0.001	0.748	2764.764	1.011	1.017
6	Absent	Type specific	Absent	6 types	Biphasic	Present	NTN6BY	ɛ	All	2.166	2.157	2.148	1.901	2.476	3597.83	1	1.001
6	Absent	Type specific	Absent	6 types	Biphasic	Present	NTN6BY	σ	TIV 1 + adjuvant	4.585	1.697	1.638	0.799	54.345	1413.963	1.004	1.006
7	Absent	Universal	Absent	3 types	Biphasic	Present	NAN3BY	dp	Infection	0.146	0.115	0.027	0.005	0.445	10496.372	1.002	1.004
7	Absent	Universal	Absent	3 types	Biphasic	Present	NAN3BY	dp	TIV	0.682	0.744	0.949	0.104	0.991	22695.701	1	1
7	Absent	Universal	Absent	3 types	Biphasic	Present	NAN3BY	Log likelihood	All	-510.574	-510.068	-508.953	-518.01	-505.658	14814.94	1.001	1.002
7	Absent	Universal	Absent	3 types	Biphasic	Present	NAN3BY	m	TIV + adjuvant	5.781	5.726	0.6	0.199	11.682	49622.515	1	1.001
7	Absent	Universal	Absent	3 types	Biphasic	Present	NAN3BY	m	Infection	0.786	0.115	0.092	0.027	9.005	11590.119	1.002	1.003
7	Absent	Universal	Absent	3 types	Biphasic	Present	NAN3BY	m	TIV	3.29	1.717	0.338	0.073	11.291	10929.854	1	1
7	Absent	Universal	Absent	3 types	Biphasic	Present	NAN3BY	μ	TIV + adjuvant	7.748	7.739	7.705	6.712	8.823	20423.271	1	1
7	Absent	Universal	Absent	3 types	Biphasic	Present	NAN3BY	μ	Infection	7.502	7.331	7.183	6.208	10.23	3772.395	1.015	1.019
7	Absent	Universal	Absent	3 types	Biphasic	Present	NAN3BY	μ	TIV	5.716	5.704	5.666	4.574	6.913	14843.977	1	1
7	Absent	Universal	Absent	3 types	Biphasic	Present	NAN3BY	ɛ	All	2.507	2.499	2.48	2.249	2.806	43930.715	1	1.001
7	Absent	Universal	Absent	3 types	Biphasic	Present	NAN3BY	σ	All	2.346	2.345	2.374	1.509	3.202	15560.959	1	1
7	Absent	Universal	Absent	3 types	Biphasic	Present	NAN3BY	ts	TIV + adjuvant	22.169	22.112	19.21	14.926	29.563	48048.09	1	1
7	Absent	Universal	Absent	3 types	Biphasic	Present	NAN3BY	ts	Infection	20.11	21.823	28.45	1.026	29.673	10467.504	1	1.001
7	Absent	Universal	Absent	3 types	Biphasic	Present	NAN3BY	ts	TIV	14.265	15.227	15.642	3.375	25.013	6999.093	1	1.001
7	Absent	Universal	Absent	3 types	Biphasic	Present	NAN3BY	γ	All	0.195	0.115	0.097	0.074	0.811	2055.286	1.004	1.006
7	Absent	Universal	Absent	3 types	Biphasic	Present	NAN3BY	y_limit	All	6.007	5.979	1.076	0.724	11.688	3375.091	1	1.001
7	Absent	Universal	Absent	3 types	Biphasic	Present	NAN3BY	dp	TIV + adjuvant	0.608	0.644	0.815	0.069	0.98	39763.001	1	1
8	Absent	Type specific	Absent	3 types	Biphasic	Present	NTN3BY	y_limit	All	9.41	9.644	11.398	5.617	11.885	33279.241	1	1
8	Absent	Type specific	Absent	3 types	Biphasic	Present	NTN3BY	dp	TIV + adjuvant	0.632	0.672	0.793	0.087	0.982	38442.52	1	1
8	Absent	Type specific	Absent	3 types	Biphasic	Present	NTN3BY	Log likelihood	All	-505.857	-505.291	-504.495	-515.754	-499.207	6290.956	1.001	1.002
8	Absent	Type specific	Absent	3 types	Biphasic	Present	NTN3BY	m	TIV + adjuvant	5.746	5.662	0.595	0.179	11.673	47188.365	1	1.001
8	Absent	Type specific	Absent	3 types	Biphasic	Present	NTN3BY	dp	Infection	0.104	0.085	0.024	0.004	0.311	31833.307	1	1.001
8	Absent	Type specific	Absent	3 types	Biphasic	Present	NTN3BY	dp	TIV	0.721	0.76	0.957	0.22	0.991	20690.084	1	1
8	Absent	Type specific	Absent	3 types	Biphasic	Present	NTN3BY	μ	TIV + adjuvant	7.17	7.152	7.088	6.085	8.331	26420.219	1.001	1.003
8	Absent	Type specific	Absent	3 types	Biphasic	Present	NTN3BY	μ	Infection	7.385	7.368	7.331	6.602	8.224	19122.651	1.002	1.003
8	Absent	Type specific	Absent	3 types	Biphasic	Present	NTN3BY	m	Infection	1.023	0.147	0.126	0.05	9.513	5621.19	1.001	1.003
8	Absent	Type specific	Absent	3 types	Biphasic	Present	NTN3BY	m	TIV	2.059	0.363	0.158	0.022	10.774	3718.733	1.001	1.004
8	Absent	Type specific	Absent	3 types	Biphasic	Present	NTN3BY	σ	TIV + adjuvant	1.885	1.849	1.774	1.07	2.942	34757.635	1.001	1.002
8	Absent	Type specific	Absent	3 types	Biphasic	Present	NTN3BY	σ	TIV	4.738	3.208	2.86	1.834	15.028	14520.955	1.007	1.008
8	Absent	Type specific	Absent	3 types	Biphasic	Present	NTN3BY	ts	TIV + adjuvant	22.065	21.953	19.928	14.783	29.548	44624.314	1	1
8	Absent	Type specific	Absent	3 types	Biphasic	Present	NTN3BY	ts	Infection	20.567	20.134	16.762	13.438	29.271	15558.546	1.001	1.001
8	Absent	Type specific	Absent	3 types	Biphasic	Present	NTN3BY	ts	TIV	10.526	11.47	15.495	0.657	23.08	2960.939	1.003	1.011
8	Absent	Type specific	Absent	3 types	Biphasic	Present	NTN3BY	γ	All	0.089	0.089	0.088	0.067	0.117	16817.66	1.001	1.001
8	Absent	Type specific	Absent	3 types	Biphasic	Present	NTN3BY	μ	TIV	5.961	5.853	5.653	4.429	7.984	5226.37	1.004	1.012
8	Absent	Type specific	Absent	3 types	Biphasic	Present	NTN3BY	ɛ	All	2.428	2.42	2.396	2.169	2.732	23562.971	1	1
9	Absent	Universal	Absent	6 types	Monophasic	Absent	NAN6MN	Log likelihood	All	-501.631	-501.297	-500.787	-507.985	-497.198	29816.971	1	1.001
9	Absent	Universal	Absent	6 types	Monophasic	Absent	NAN6MN	m	Infection 1	0.095	0.094	0.093	0.052	0.142	22185.029	1.001	1.003
9	Absent	Universal	Absent	6 types	Monophasic	Absent	NAN6MN	m	Infection 2	2.957	2.941	2.014	0.148	5.861	2937.818	1	1.001
9	Absent	Universal	Absent	6 types	Monophasic	Absent	NAN6MN	m	TIV 1 + adjuvant	0.14	0.098	0.021	0.004	0.51	41508.303	1	1.001
9	Absent	Universal	Absent	6 types	Monophasic	Absent	NAN6MN	m	TIV 2 + adjuvant	0.178	0.176	0.169	0.071	0.298	22890.498	1	1
9	Absent	Universal	Absent	6 types	Monophasic	Absent	NAN6MN	μ	TIV 2 + adjuvant	4.846	4.711	4.261	2.699	7.451	14192.899	1	1.001
9	Absent	Universal	Absent	6 types	Monophasic	Absent	NAN6MN	μ	Infection 1	8.722	8.719	8.698	7.373	10.084	16072.18	1.001	1.003
9	Absent	Universal	Absent	6 types	Monophasic	Absent	NAN6MN	μ	Infection 2	9.034	9.025	6.864	3.264	14.696	3076.26	1	1.001
9	Absent	Universal	Absent	6 types	Monophasic	Absent	NAN6MN	μ	TIV 1	4.87	4.887	4.909	3.582	6.067	24768.553	1	1
9	Absent	Universal	Absent	6 types	Monophasic	Absent	NAN6MN	μ	TIV 2	2.492	2.383	2.109	0.487	5.239	17145.304	1	1
9	Absent	Universal	Absent	6 types	Monophasic	Absent	NAN6MN	ɛ	All	2.28	2.274	2.246	2.042	2.553	53031.94	1	1
9	Absent	Universal	Absent	6 types	Monophasic	Absent	NAN6MN	σ	All	0.853	0.853	0.858	0.662	1.046	18886.305	1	1.001
9	Absent	Universal	Absent	6 types	Monophasic	Absent	NAN6MN	m	TIV 1	0.406	0.344	0.135	0.018	1.142	25809.873	1	1
9	Absent	Universal	Absent	6 types	Monophasic	Absent	NAN6MN	m	TIV 2	0.193	0.192	0.188	0.091	0.299	32004.173	1	1.001
9	Absent	Universal	Absent	6 types	Monophasic	Absent	NAN6MN	μ	TIV 1 + adjuvant	5.458	5.494	5.587	4.089	6.692	16521.184	1	1.001
10	Absent	Type specific	Absent	6 types	Monophasic	Absent	NTN6MN	Log likelihood	All	-503.235	-502.906	-501.973	-511.529	-496.611	6873.438	1	1.001
10	Absent	Type specific	Absent	6 types	Monophasic	Absent	NTN6MN	m	Infection 2	1.967	1.53	0.208	0.028	5.227	1287.842	1.002	1.009
10	Absent	Type specific	Absent	6 types	Monophasic	Absent	NTN6MN	m	TIV 1 + adjuvant	0.105	0.07	0.017	0.003	0.41	19855.015	1.001	1.002
10	Absent	Type specific	Absent	6 types	Monophasic	Absent	NTN6MN	m	TIV 2 + adjuvant	0.144	0.136	0.1	0.022	0.297	4328.871	1.003	1.012
10	Absent	Type specific	Absent	6 types	Monophasic	Absent	NTN6MN	m	Infection 1	0.1	0.1	0.102	0.053	0.149	19231.811	1	1.001
10	Absent	Type specific	Absent	6 types	Monophasic	Absent	NTN6MN	μ	TIV 2 + adjuvant	3.791	3.63	2.417	0.92	7.277	3349.687	1.005	1.017
10	Absent	Type specific	Absent	6 types	Monophasic	Absent	NTN6MN	μ	Infection 1	9.272	9.274	9.322	8.242	10.305	18412.107	1	1.001
10	Absent	Type specific	Absent	6 types	Monophasic	Absent	NTN6MN	μ	Infection 2	8.464	7.717	5.484	3.506	14.643	1265.577	1.004	1.013
10	Absent	Type specific	Absent	6 types	Monophasic	Absent	NTN6MN	μ	TIV 1	6.314	6.304	6.239	5.115	7.57	20495.436	1	1.001
10	Absent	Type specific	Absent	6 types	Monophasic	Absent	NTN6MN	μ	TIV 2	1.962	1.761	1.524	0.196	5.026	4264.736	1.005	1.013
10	Absent	Type specific	Absent	6 types	Monophasic	Absent	NTN6MN	ɛ	All	2.345	2.338	2.328	2.091	2.639	25891.544	1	1
10	Absent	Type specific	Absent	6 types	Monophasic	Absent	NTN6MN	σ	TIV 1 + adjuvant	1.822	1.792	1.753	0.901	2.924	19433.93	1	1
10	Absent	Type specific	Absent	6 types	Monophasic	Absent	NTN6MN	σ	TIV 2 + adjuvant	24.078	2.645	1.316	0.266	94.692	4965.42	1.003	1.009
10	Absent	Type specific	Absent	6 types	Monophasic	Absent	NTN6MN	σ	Infection 2	17.044	2.204	1.868	0.5	92.172	3157.813	1.004	1.011
10	Absent	Type specific	Absent	6 types	Monophasic	Absent	NTN6MN	σ	TIV 1	2.818	2.599	2.43	1.424	5.362	11553.544	1.009	1.009
10	Absent	Type specific	Absent	6 types	Monophasic	Absent	NTN6MN	m	TIV 1	0.381	0.296	0.104	0.014	1.267	6962.6	1.003	1.007
10	Absent	Type specific	Absent	6 types	Monophasic	Absent	NTN6MN	m	TIV 2	0.171	0.171	0.167	0.072	0.277	13333.783	1.002	1.005
10	Absent	Type specific	Absent	6 types	Monophasic	Absent	NTN6MN	μ	TIV 1 + adjuvant	6.801	6.873	7.308	4.968	8.39	4548.515	1.003	1.012
10	Absent	Type specific	Absent	6 types	Monophasic	Absent	NTN6MN	σ	TIV 2	47.837	47.56	2.599	0.565	97.35	19726.404	1	1.001
11	Absent	Universal	Absent	3 types	Monophasic	Absent	NAN3MN	m	Infection	0.028	0.025	0.015	0.001	0.073	53156.54	1	1
11	Absent	Universal	Absent	3 types	Monophasic	Absent	NAN3MN	m	TIV	0.184	0.18	0.188	0.07	0.304	34025.763	1	1.001
11	Absent	Universal	Absent	3 types	Monophasic	Absent	NAN3MN	μ	Infection	6.082	6.082	6.084	4.948	7.201	15699.105	1	1
11	Absent	Universal	Absent	3 types	Monophasic	Absent	NAN3MN	μ	TIV	4.257	4.352	4.382	2.752	5.169	5952.778	1	1
11	Absent	Universal	Absent	3 types	Monophasic	Absent	NAN3MN	ɛ	All	2.832	2.826	2.803	2.528	3.165	29932.376	1	1
11	Absent	Universal	Absent	3 types	Monophasic	Absent	NAN3MN	μ	TIV + adjuvant	5.728	5.813	5.846	4.311	6.646	6129.137	1	1
11	Absent	Universal	Absent	3 types	Monophasic	Absent	NAN3MN	Log likelihood	All	-530.626	-530.284	-529.452	-535.642	-527.599	50862.845	1	1
11	Absent	Universal	Absent	3 types	Monophasic	Absent	NAN3MN	m	TIV + adjuvant	0.119	0.117	0.118	0.022	0.225	46455.304	1	1
11	Absent	Universal	Absent	3 types	Monophasic	Absent	NAN3MN	σ	All	2.166	2.305	2.341	0.459	3.151	4641.992	1	1
12	Absent	Type specific	Absent	3 types	Monophasic	Absent	NTN3MN	m	Infection	0.018	0.014	0.003	0.001	0.053	54723.167	1	1
12	Absent	Type specific	Absent	3 types	Monophasic	Absent	NTN3MN	Log likelihood	All	-537.15	-536.694	-536.006	-544.085	-533.426	26486.481	1	1
12	Absent	Type specific	Absent	3 types	Monophasic	Absent	NTN3MN	m	TIV + adjuvant	0.094	0.09	0.088	0.009	0.203	51441.262	1	1
12	Absent	Type specific	Absent	3 types	Monophasic	Absent	NTN3MN	μ	TIV + adjuvant	5.173	5.168	5.184	4.463	5.917	44777.391	1	1.001
12	Absent	Type specific	Absent	3 types	Monophasic	Absent	NTN3MN	μ	Infection	5.541	5.463	5.398	4.539	7.098	45547.894	1	1
12	Absent	Type specific	Absent	3 types	Monophasic	Absent	NTN3MN	μ	TIV	4.03	3.996	3.978	3.203	4.988	25302.536	1	1
12	Absent	Type specific	Absent	3 types	Monophasic	Absent	NTN3MN	ɛ	All	2.945	2.936	2.906	2.645	3.29	50365.289	1	1
12	Absent	Type specific	Absent	3 types	Monophasic	Absent	NTN3MN	σ	TIV + adjuvant	1.374	1.409	1.487	0.557	2.235	42064.49	1	1
12	Absent	Type specific	Absent	3 types	Monophasic	Absent	NTN3MN	σ	TIV	2.477	1.851	1.848	1.013	3.925	18672.205	1	1
12	Absent	Type specific	Absent	3 types	Monophasic	Absent	NTN3MN	m	TIV	0.185	0.158	0.162	0.045	0.335	18239.681	1.003	1.003
13	Absent	Universal	Absent	6 types	Biphasic	Absent	NAN6BN	dp	TIV 1 + adjuvant	0.428	0.394	0.066	0.017	0.96	30780.15	1	1.001
13	Absent	Universal	Absent	6 types	Biphasic	Absent	NAN6BN	dp	TIV 2 + adjuvant	0.673	0.673	0.667	0.429	0.924	7655.446	1.001	1.002
13	Absent	Universal	Absent	6 types	Biphasic	Absent	NAN6BN	dp	Infection 1	0.216	0.19	0.108	0.011	0.554	2598.02	1.003	1.011
13	Absent	Universal	Absent	6 types	Biphasic	Absent	NAN6BN	dp	TIV 1	0.489	0.483	0.081	0.024	0.973	30594.715	1	1
13	Absent	Universal	Absent	6 types	Biphasic	Absent	NAN6BN	dp	TIV 2	0.556	0.58	0.929	0.038	0.98	25791.286	1	1
13	Absent	Universal	Absent	6 types	Biphasic	Absent	NAN6BN	Log likelihood	All	-484.882	-484.113	-483.31	-495.344	-478.647	1580.505	1	1.001
13	Absent	Universal	Absent	6 types	Biphasic	Absent	NAN6BN	dp	Infection 2	0.542	0.559	0.886	0.034	0.979	9751.935	1	1.001
13	Absent	Universal	Absent	6 types	Biphasic	Absent	NAN6BN	m	TIV 2 + adjuvant	0.477	0.061	0.031	0.004	7.61	955.346	1.011	1.015
13	Absent	Universal	Absent	6 types	Biphasic	Absent	NAN6BN	m	Infection 1	1.112	0.201	0.13	0.063	9.265	1054.857	1.007	1.013
13	Absent	Universal	Absent	6 types	Biphasic	Absent	NAN6BN	m	Infection 2	5.866	5.777	0.915	0.288	11.7	28836.84	1	1
13	Absent	Universal	Absent	6 types	Biphasic	Absent	NAN6BN	m	TIV 1	6	6.007	9.704	0.3	11.699	43193.516	1	1
13	Absent	Universal	Absent	6 types	Biphasic	Absent	NAN6BN	m	TIV 2	2.761	1.407	0.39	0.141	10.864	1069.55	1.008	1.019
13	Absent	Universal	Absent	6 types	Biphasic	Absent	NAN6BN	μ	TIV 1 + adjuvant	4.956	4.95	4.921	3.931	6.015	10897.605	1	1
13	Absent	Universal	Absent	6 types	Biphasic	Absent	NAN6BN	μ	TIV 2 + adjuvant	7.579	7.645	7.649	4.763	9.937	2468.404	1.001	1.003
13	Absent	Universal	Absent	6 types	Biphasic	Absent	NAN6BN	μ	Infection 1	8.983	8.761	8.323	7.352	12.13	1647.805	1.008	1.019
13	Absent	Universal	Absent	6 types	Biphasic	Absent	NAN6BN	μ	Infection 2	5.141	4.596	4.395	2.947	11.85	1260.684	1.003	1.007
13	Absent	Universal	Absent	6 types	Biphasic	Absent	NAN6BN	μ	TIV 1	4.819	4.834	4.915	3.746	5.81	12747.71	1	1
13	Absent	Universal	Absent	6 types	Biphasic	Absent	NAN6BN	μ	TIV 2	1.792	1.682	1.453	0.258	3.935	9060.247	1.001	1.003
13	Absent	Universal	Absent	6 types	Biphasic	Absent	NAN6BN	ɛ	All	2.105	2.098	2.086	1.877	2.372	9193.796	1	1.001
13	Absent	Universal	Absent	6 types	Biphasic	Absent	NAN6BN	m	TIV 1 + adjuvant	5.985	5.989	0.946	0.307	11.699	43720.327	1	1
13	Absent	Universal	Absent	6 types	Biphasic	Absent	NAN6BN	ts	TIV 1 + adjuvant	18.097	18.653	27.038	4.01	29.445	37378.122	1	1
13	Absent	Universal	Absent	6 types	Biphasic	Absent	NAN6BN	ts	TIV 2 + adjuvant	2.721	1.359	0.351	0.066	21.423	781.176	1.003	1.005
13	Absent	Universal	Absent	6 types	Biphasic	Absent	NAN6BN	ts	Infection 1	19.663	19.118	16.638	8.374	28.433	2125.653	1.007	1.01
13	Absent	Universal	Absent	6 types	Biphasic	Absent	NAN6BN	ts	Infection 2	13.377	12.292	2.971	1.294	29.108	3272.142	1	1.001
13	Absent	Universal	Absent	6 types	Biphasic	Absent	NAN6BN	ts	TIV 1	16.418	16.46	16.263	2.861	29.316	26375.109	1	1
13	Absent	Universal	Absent	6 types	Biphasic	Absent	NAN6BN	ts	TIV 2	12.727	14.406	15.52	1.893	16.406	1478.235	1.001	1.003
13	Absent	Universal	Absent	6 types	Biphasic	Absent	NAN6BN	σ	All	1.023	1.001	0.946	0.781	1.392	2285.63	1.003	1.008
14	Absent	Type specific	Absent	6 types	Biphasic	Absent	NTN6BN	dp	TIV 1 + adjuvant	0.486	0.482	0.065	0.019	0.974	8900.191	1	1.001
14	Absent	Type specific	Absent	6 types	Biphasic	Absent	NTN6BN	dp	TIV 2 + adjuvant	0.703	0.695	0.664	0.423	0.978	3052.655	1.002	1.003
14	Absent	Type specific	Absent	6 types	Biphasic	Absent	NTN6BN	dp	Infection 2	0.529	0.546	0.791	0.031	0.979	24198.547	1	1.001
14	Absent	Type specific	Absent	6 types	Biphasic	Absent	NTN6BN	dp	TIV 1	0.54	0.554	0.917	0.038	0.978	34063.931	1	1
14	Absent	Type specific	Absent	6 types	Biphasic	Absent	NTN6BN	dp	TIV 2	0.618	0.666	0.924	0.058	0.985	29570.836	1	1
14	Absent	Type specific	Absent	6 types	Biphasic	Absent	NTN6BN	dp	Infection 1	0.165	0.153	0.13	0.015	0.39	25232.998	1	1
14	Absent	Type specific	Absent	6 types	Biphasic	Absent	NTN6BN	m	TIV 1 + adjuvant	5.984	5.987	9.502	0.279	11.699	38645.526	1	1
14	Absent	Type specific	Absent	6 types	Biphasic	Absent	NTN6BN	m	TIV 2 + adjuvant	1.749	0.086	0.066	0.004	10.882	1145.001	1.008	1.019
14	Absent	Type specific	Absent	6 types	Biphasic	Absent	NTN6BN	m	Infection 1	1.268	0.238	0.155	0.085	9.574	2298.812	1.009	1.018
14	Absent	Type specific	Absent	6 types	Biphasic	Absent	NTN6BN	m	Infection 2	5.964	5.962	0.992	0.289	11.703	38302.534	1	1
14	Absent	Type specific	Absent	6 types	Biphasic	Absent	NTN6BN	m	TIV 1	5.953	5.951	1.637	0.288	11.687	37420.536	1.001	1.003
14	Absent	Type specific	Absent	6 types	Biphasic	Absent	NTN6BN	m	TIV 2	2.814	1.452	0.41	0.145	10.802	3252.5	1.002	1.006
14	Absent	Type specific	Absent	6 types	Biphasic	Absent	NTN6BN	μ	TIV 1 + adjuvant	5.352	5.294	5.142	3.758	7.177	3476.68	1.002	1.005
14	Absent	Type specific	Absent	6 types	Biphasic	Absent	NTN6BN	μ	TIV 2 + adjuvant	8.282	8.214	8.588	3.628	14.018	1172.624	1.004	1.005
14	Absent	Type specific	Absent	6 types	Biphasic	Absent	NTN6BN	μ	Infection 1	8.629	8.602	8.567	7.837	9.536	22211.939	1	1.001
14	Absent	Type specific	Absent	6 types	Biphasic	Absent	NTN6BN	μ	Infection 2	5.526	5.084	4.852	3.196	11.96	2999.186	1.001	1.003
14	Absent	Type specific	Absent	6 types	Biphasic	Absent	NTN6BN	μ	TIV 1	5.879	5.851	5.86	4.68	7.234	21463.951	1	1
14	Absent	Type specific	Absent	6 types	Biphasic	Absent	NTN6BN	μ	TIV 2	2.276	2.089	1.806	0.201	5.536	1883.99	1.008	1.017
14	Absent	Type specific	Absent	6 types	Biphasic	Absent	NTN6BN	ɛ	All	2.142	2.133	2.1	1.887	2.445	2634.931	1.004	1.013
14	Absent	Type specific	Absent	6 types	Biphasic	Absent	NTN6BN	σ	TIV 1 + adjuvant	3.764	1.64	1.474	0.787	46.025	685.302	1.064	1.103
14	Absent	Type specific	Absent	6 types	Biphasic	Absent	NTN6BN	σ	TIV 2 + adjuvant	6.798	1.887	1.505	0.736	75.398	3827.415	1.009	1.016
14	Absent	Type specific	Absent	6 types	Biphasic	Absent	NTN6BN	σ	Infection 2	20.747	2.246	1.662	0.347	93.938	1138.627	1.007	1.019
14	Absent	Type specific	Absent	6 types	Biphasic	Absent	NTN6BN	σ	TIV 1	2.565	2.473	2.34	1.368	4.13	23086.732	1.014	1.015
14	Absent	Type specific	Absent	6 types	Biphasic	Absent	NTN6BN	σ	TIV 2	49.641	49.556	6.196	2.231	97.533	23589.417	1	1
14	Absent	Type specific	Absent	6 types	Biphasic	Absent	NTN6BN	ts	TIV 1 + adjuvant	15.661	15.828	3.162	2.224	29.3	6064.406	1	1.001
14	Absent	Type specific	Absent	6 types	Biphasic	Absent	NTN6BN	ts	TIV 2 + adjuvant	7.219	1.935	1.214	0.1	25.657	729.578	1.009	1.025
14	Absent	Type specific	Absent	6 types	Biphasic	Absent	NTN6BN	ts	Infection 1	19.712	18.989	16.453	14.796	27.127	5954.977	1.002	1.005
14	Absent	Type specific	Absent	6 types	Biphasic	Absent	NTN6BN	ts	Infection 2	14.398	13.85	3.278	1.954	29.197	10048.98	1	1.001
14	Absent	Type specific	Absent	6 types	Biphasic	Absent	NTN6BN	ts	TIV 1	14.675	13.936	6.354	2.231	29.132	19020.701	1	1
14	Absent	Type specific	Absent	6 types	Biphasic	Absent	NTN6BN	ts	TIV 2	12.584	14.378	15.474	1.563	16.43	1248.057	1.001	1.003
14	Absent	Type specific	Absent	6 types	Biphasic	Absent	NTN6BN	Log likelihood	All	-485.25	-483.939	-479.744	-499.752	-474.602	866.97	1.011	1.034
15	Absent	Universal	Absent	3 types	Biphasic	Absent	NAN3BN	dp	TIV + adjuvant	0.71	0.739	0.881	0.288	0.986	9931.716	1.002	1.005
15	Absent	Universal	Absent	3 types	Biphasic	Absent	NAN3BN	dp	Infection	0.08	0.047	0.011	0.002	0.525	920.522	1.024	1.036
15	Absent	Universal	Absent	3 types	Biphasic	Absent	NAN3BN	Log likelihood	All	-522.355	-522.21	-521.603	-530.691	-514.821	5309.517	1.001	1.001
15	Absent	Universal	Absent	3 types	Biphasic	Absent	NAN3BN	m	TIV + adjuvant	5.171	4.978	0.174	0.017	11.651	10340.249	1.001	1.004
15	Absent	Universal	Absent	3 types	Biphasic	Absent	NAN3BN	m	Infection	1.428	0.117	0.069	0.012	10.567	16653.096	1.001	1.003
15	Absent	Universal	Absent	3 types	Biphasic	Absent	NAN3BN	m	TIV	2.621	0.239	0.132	0.011	11.251	7749.787	1	1
15	Absent	Universal	Absent	3 types	Biphasic	Absent	NAN3BN	μ	TIV + adjuvant	6.217	6.297	6.293	4.14	8.186	2549.733	1.004	1.007
15	Absent	Universal	Absent	3 types	Biphasic	Absent	NAN3BN	μ	Infection	6.223	5.999	5.916	5.079	12.002	636.529	1.038	1.055
15	Absent	Universal	Absent	3 types	Biphasic	Absent	NAN3BN	μ	TIV	4.995	4.919	4.672	2.701	6.93	4424.168	1.001	1.002
15	Absent	Universal	Absent	3 types	Biphasic	Absent	NAN3BN	ɛ	All	2.699	2.693	2.68	2.396	3.034	14930.513	1	1
15	Absent	Universal	Absent	3 types	Biphasic	Absent	NAN3BN	σ	All	2.386	2.565	2.637	0.535	3.424	2771.553	1.003	1.006
15	Absent	Universal	Absent	3 types	Biphasic	Absent	NAN3BN	ts	TIV + adjuvant	19.702	20.702	19.913	1.409	29.305	3183.228	1.007	1.014
15	Absent	Universal	Absent	3 types	Biphasic	Absent	NAN3BN	ts	Infection	21.92	23.657	28.638	1.333	29.73	2688.202	1.006	1.011
15	Absent	Universal	Absent	3 types	Biphasic	Absent	NAN3BN	ts	TIV	11.064	11.599	2.925	0.375	26.05	4434.745	1	1.001
15	Absent	Universal	Absent	3 types	Biphasic	Absent	NAN3BN	dp	TIV	0.746	0.783	0.96	0.338	0.991	12890.619	1.001	1.002
16	Absent	Type specific	Absent	3 types	Biphasic	Absent	NTN3BN	dp	TIV	0.736	0.73	0.731	0.54	0.962	13890.783	1.001	1.002
16	Absent	Type specific	Absent	3 types	Biphasic	Absent	NTN3BN	Log likelihood	All	-512.75	-512.666	-512.721	-522.398	-505.117	691.556	1.003	1.011
16	Absent	Type specific	Absent	3 types	Biphasic	Absent	NTN3BN	m	TIV + adjuvant	2.83	0.092	0.039	0.002	11.335	598.643	1.008	1.027
16	Absent	Type specific	Absent	3 types	Biphasic	Absent	NTN3BN	m	Infection	0.395	0.048	0.05	0.01	5.334	1889.717	1.057	1.076
16	Absent	Type specific	Absent	3 types	Biphasic	Absent	NTN3BN	m	TIV	0.106	0.054	0.034	0.003	0.169	4198.775	1.065	1.071
16	Absent	Type specific	Absent	3 types	Biphasic	Absent	NTN3BN	μ	TIV + adjuvant	6.259	6	5.045	4.443	8.657	349.934	1.014	1.048
16	Absent	Type specific	Absent	3 types	Biphasic	Absent	NTN3BN	μ	Infection	9.277	9.311	7.348	6.854	13.061	527.185	1.018	1.061
16	Absent	Type specific	Absent	3 types	Biphasic	Absent	NTN3BN	μ	TIV	6.779	6.803	6.775	4.938	8.454	4712.382	1.003	1.012
16	Absent	Type specific	Absent	3 types	Biphasic	Absent	NTN3BN	ɛ	All	2.499	2.492	2.486	2.22	2.821	3232.976	1.001	1.005
16	Absent	Type specific	Absent	3 types	Biphasic	Absent	NTN3BN	σ	TIV + adjuvant	1.807	1.727	1.521	0.794	3.141	833.662	1.012	1.04
16	Absent	Type specific	Absent	3 types	Biphasic	Absent	NTN3BN	σ	TIV	3.894	3.642	3.405	1.956	6.55	13361.259	1.071	1.073
16	Absent	Type specific	Absent	3 types	Biphasic	Absent	NTN3BN	ts	TIV + adjuvant	11.451	3.581	1.352	0.138	28.939	289.511	1.012	1.043
16	Absent	Type specific	Absent	3 types	Biphasic	Absent	NTN3BN	ts	Infection	8.231	1.613	1.038	0.08	28.031	197.831	1.029	1.097
16	Absent	Type specific	Absent	3 types	Biphasic	Absent	NTN3BN	ts	TIV	1.723	1.543	1.879	0.081	3.716	2541.345	1.017	1.021
16	Absent	Type specific	Absent	3 types	Biphasic	Absent	NTN3BN	dp	Infection	0.302	0.355	0.419	0.011	0.563	313.904	1.025	1.085
16	Absent	Type specific	Absent	3 types	Biphasic	Absent	NTN3BN	dp	TIV + adjuvant	0.612	0.572	0.531	0.318	0.971	1309.029	1.005	1.014
17	Absent	Universal	Present	6 types	Monophasic	Present	NAY6MY	y_limit	All	10.181	10.337	11.714	7.765	11.93	19251.686	1	1.001
17	Absent	Universal	Present	6 types	Monophasic	Present	NAY6MY	c	All	5.768	5.765	5.795	4.856	6.699	26721.398	1	1
17	Absent	Universal	Present	6 types	Monophasic	Present	NAY6MY	Log likelihood	All	-409.817	-409.494	-408.686	-416.805	-404.792	39226.847	1	1
17	Absent	Universal	Present	6 types	Monophasic	Present	NAY6MY	m	TIV 2 + adjuvant	0.267	0.267	0.268	0.187	0.345	24431.153	1	1.001
17	Absent	Universal	Present	6 types	Monophasic	Present	NAY6MY	m	Infection 1	0.096	0.095	0.094	0.056	0.138	27729.732	1	1
17	Absent	Universal	Present	6 types	Monophasic	Present	NAY6MY	m	Infection 2	1.634	1.598	1.526	0.768	2.712	12745.488	1.001	1.002
17	Absent	Universal	Present	6 types	Monophasic	Present	NAY6MY	m	TIV 1 + adjuvant	0.188	0.137	0.032	0.005	0.64	46300.012	1	1
17	Absent	Universal	Present	6 types	Monophasic	Present	NAY6MY	m	TIV 2	0.25	0.25	0.257	0.166	0.331	39551.532	1	1.001
17	Absent	Universal	Present	6 types	Monophasic	Present	NAY6MY	μ	TIV 1 + adjuvant	3.387	3.386	3.44	2.392	4.387	35499.876	1	1
17	Absent	Universal	Present	6 types	Monophasic	Present	NAY6MY	μ	TIV 2 + adjuvant	11.003	11.031	11.135	9.338	12.51	32312.426	1	1
17	Absent	Universal	Present	6 types	Monophasic	Present	NAY6MY	m	TIV 1	0.909	0.908	0.913	0.277	1.557	29136.146	1	1.001
17	Absent	Universal	Present	6 types	Monophasic	Present	NAY6MY	β	All	0.248	0.233	0.213	0.02	0.561	32050.833	1.001	1.002
17	Absent	Universal	Present	6 types	Monophasic	Present	NAY6MY	μ	TIV 1	3.754	3.75	3.768	2.823	4.704	29971.951	1	1
17	Absent	Universal	Present	6 types	Monophasic	Present	NAY6MY	μ	TIV 2	3.143	3.194	3.382	1.036	5.045	32052.002	1	1.001
17	Absent	Universal	Present	6 types	Monophasic	Present	NAY6MY	ɛ	All	1.549	1.546	1.551	1.395	1.722	53346.363	1	1
17	Absent	Universal	Present	6 types	Monophasic	Present	NAY6MY	σ	All	2.137	2.137	2.147	1.532	2.756	34892.277	1	1
17	Absent	Universal	Present	6 types	Monophasic	Present	NAY6MY	γ	All	0.085	0.084	0.084	0.074	0.098	15442.723	1	1.001
17	Absent	Universal	Present	6 types	Monophasic	Present	NAY6MY	μ	Infection 1	7.8	7.8	7.804	6.614	9	26264.907	1	1
17	Absent	Universal	Present	6 types	Monophasic	Present	NAY6MY	μ	Infection 2	10.459	10.391	10.281	8.211	13.097	13221.556	1.001	1.002
18	Absent	Type specific	Present	6 types	Monophasic	Present	NTY6MY	β	All	0.194	0.182	0.137	0.013	0.456	26938.689	1	1
18	Absent	Type specific	Present	6 types	Monophasic	Present	NTY6MY	y_limit	All	10.605	10.818	11.782	8.382	11.955	15371.193	1.001	1.003
18	Absent	Type specific	Present	6 types	Monophasic	Present	NTY6MY	m	TIV 1 + adjuvant	0.198	0.147	0.034	0.006	0.66	37893.907	1	1
18	Absent	Type specific	Present	6 types	Monophasic	Present	NTY6MY	m	TIV 2 + adjuvant	0.286	0.286	0.286	0.21	0.361	18085.067	1	1
18	Absent	Type specific	Present	6 types	Monophasic	Present	NTY6MY	c	All	5.701	5.688	5.653	4.894	6.562	17527.279	1	1.001
18	Absent	Type specific	Present	6 types	Monophasic	Present	NTY6MY	Log likelihood	All	-404.72	-404.448	-404.16	-412.679	-398.253	23461.316	1.001	1.003
18	Absent	Type specific	Present	6 types	Monophasic	Present	NTY6MY	m	Infection 2	1.856	1.816	1.703	0.953	2.98	7059.763	1	1.001
18	Absent	Type specific	Present	6 types	Monophasic	Present	NTY6MY	m	TIV 1	1.07	1.074	1.085	0.486	1.635	24699.395	1	1.002
18	Absent	Type specific	Present	6 types	Monophasic	Present	NTY6MY	m	TIV 2	0.256	0.256	0.255	0.179	0.329	34100.916	1	1
18	Absent	Type specific	Present	6 types	Monophasic	Present	NTY6MY	μ	TIV 1 + adjuvant	3.635	3.641	3.58	2.451	4.772	26433.624	1	1
18	Absent	Type specific	Present	6 types	Monophasic	Present	NTY6MY	μ	TIV 2 + adjuvant	10.795	10.805	10.881	9.216	12.324	19901.395	1	1.002
18	Absent	Type specific	Present	6 types	Monophasic	Present	NTY6MY	μ	Infection 1	7.322	7.308	7.247	6.344	8.32	25491.362	1	1
18	Absent	Type specific	Present	6 types	Monophasic	Present	NTY6MY	μ	Infection 2	9.979	9.906	9.649	7.712	12.663	7659.312	1	1
18	Absent	Type specific	Present	6 types	Monophasic	Present	NTY6MY	μ	TIV 1	4.402	4.405	4.438	3.362	5.433	18694.327	1.001	1.003
18	Absent	Type specific	Present	6 types	Monophasic	Present	NTY6MY	μ	TIV 2	3.297	3.361	3.496	1.165	5.096	33353.575	1	1
18	Absent	Type specific	Present	6 types	Monophasic	Present	NTY6MY	ɛ	All	1.507	1.503	1.499	1.355	1.681	42618.299	1	1.001
18	Absent	Type specific	Present	6 types	Monophasic	Present	NTY6MY	σ	TIV 1 + adjuvant	36.914	30.841	3.395	1.926	96.572	20838.41	1	1
18	Absent	Type specific	Present	6 types	Monophasic	Present	NTY6MY	σ	TIV 2 + adjuvant	1.86	1.766	1.579	1.099	3.059	28899.009	1	1.001
18	Absent	Type specific	Present	6 types	Monophasic	Present	NTY6MY	σ	Infection 2	0.642	0.57	0.404	0.031	1.664	45596.164	1	1.001
18	Absent	Type specific	Present	6 types	Monophasic	Present	NTY6MY	σ	TIV 1	3.127	2.97	2.993	2.084	4.162	26219.707	1.091	1.094
18	Absent	Type specific	Present	6 types	Monophasic	Present	NTY6MY	σ	TIV 2	51.52	51.557	18.691	5.347	97.653	49980.196	1	1
18	Absent	Type specific	Present	6 types	Monophasic	Present	NTY6MY	γ	All	0.081	0.081	0.081	0.07	0.093	8998.275	1.001	1.004
18	Absent	Type specific	Present	6 types	Monophasic	Present	NTY6MY	m	Infection 1	0.083	0.083	0.085	0.048	0.118	27600.771	1	1
19	Absent	Universal	Present	3 types	Monophasic	Present	NAY3MY	β	All	0.341	0.329	0.3	0.042	0.693	48061.868	1	1
19	Absent	Universal	Present	3 types	Monophasic	Present	NAY3MY	y_limit	All	10.474	10.541	11.119	8.512	11.927	57371.306	1	1
19	Absent	Universal	Present	3 types	Monophasic	Present	NAY3MY	Log likelihood	All	-428.862	-428.522	-427.897	-434.667	-425.01	53846.752	1	1
19	Absent	Universal	Present	3 types	Monophasic	Present	NAY3MY	m	TIV + adjuvant	0.09	0.09	0.092	0.027	0.155	47714.676	1	1.001
19	Absent	Universal	Present	3 types	Monophasic	Present	NAY3MY	m	Infection	0.082	0.082	0.083	0.048	0.118	49805.029	1	1
19	Absent	Universal	Present	3 types	Monophasic	Present	NAY3MY	c	All	5.384	5.383	5.4	4.511	6.267	41241.24	1.001	1.002
19	Absent	Universal	Present	3 types	Monophasic	Present	NAY3MY	μ	TIV + adjuvant	5.488	5.487	5.516	4.795	6.193	43645.02	1	1
19	Absent	Universal	Present	3 types	Monophasic	Present	NAY3MY	μ	Infection	7.352	7.353	7.353	6.512	8.189	47351.546	1	1
19	Absent	Universal	Present	3 types	Monophasic	Present	NAY3MY	μ	TIV	3.212	3.214	3.233	2.526	3.888	41464.895	1	1.001
19	Absent	Universal	Present	3 types	Monophasic	Present	NAY3MY	m	TIV	0.219	0.218	0.215	0.149	0.295	51269.376	1	1
19	Absent	Universal	Present	3 types	Monophasic	Present	NAY3MY	σ	All	2.008	2.007	1.969	1.476	2.531	42698.838	1	1.001
19	Absent	Universal	Present	3 types	Monophasic	Present	NAY3MY	γ	All	0.098	0.098	0.098	0.086	0.112	45000.451	1	1.001
19	Absent	Universal	Present	3 types	Monophasic	Present	NAY3MY	ɛ	All	1.68	1.677	1.665	1.515	1.869	60050.011	1	1
20	Absent	Type specific	Present	3 types	Monophasic	Present	NTY3MY	β	All	0.292	0.282	0.283	0.03	0.618	39773.588	1	1
20	Absent	Type specific	Present	3 types	Monophasic	Present	NTY3MY	y_limit	All	10.45	10.51	11.408	8.507	11.93	52264.265	1	1
20	Absent	Type specific	Present	3 types	Monophasic	Present	NTY3MY	Log likelihood	All	-429.187	-428.475	-427.49	-437.008	-424.263	17458.412	1	1.001
20	Absent	Type specific	Present	3 types	Monophasic	Present	NTY3MY	m	TIV + adjuvant	0.086	0.086	0.086	0.023	0.151	44653.674	1	1
20	Absent	Type specific	Present	3 types	Monophasic	Present	NTY3MY	m	Infection	0.07	0.07	0.07	0.036	0.104	44111.196	1	1
20	Absent	Type specific	Present	3 types	Monophasic	Present	NTY3MY	c	All	5.411	5.409	5.411	4.532	6.302	29462.753	1	1
20	Absent	Type specific	Present	3 types	Monophasic	Present	NTY3MY	μ	TIV + adjuvant	5.299	5.298	5.303	4.523	6.086	34635.945	1	1
20	Absent	Type specific	Present	3 types	Monophasic	Present	NTY3MY	μ	Infection	6.843	6.847	6.865	6.08	7.571	41327.924	1	1
20	Absent	Type specific	Present	3 types	Monophasic	Present	NTY3MY	μ	TIV	3.501	3.502	3.488	2.711	4.282	34091.671	1	1
20	Absent	Type specific	Present	3 types	Monophasic	Present	NTY3MY	m	TIV	0.225	0.224	0.222	0.151	0.301	45696.323	1	1
20	Absent	Type specific	Present	3 types	Monophasic	Present	NTY3MY	σ	TIV + adjuvant	1.714	1.71	1.692	0.925	2.522	38221.506	1	1
20	Absent	Type specific	Present	3 types	Monophasic	Present	NTY3MY	σ	TIV	10.416	2.731	2.479	1.784	84.562	13546.08	1.002	1.004
20	Absent	Type specific	Present	3 types	Monophasic	Present	NTY3MY	γ	All	0.099	0.098	0.098	0.087	0.112	35314.663	1	1
20	Absent	Type specific	Present	3 types	Monophasic	Present	NTY3MY	ɛ	All	1.681	1.676	1.663	1.512	1.875	41259.988	1	1.001
21	Absent	Universal	Present	6 types	Biphasic	Present	NAY6BY	β	All	0.85	0.67	0.572	0.213	2.153	6417.344	1.003	1.008
21	Absent	Universal	Present	6 types	Biphasic	Present	NAY6BY	y_limit	All	10.712	10.864	11.746	8.615	11.948	23677.878	1	1.002
21	Absent	Universal	Present	6 types	Biphasic	Present	NAY6BY	dp	TIV 1 + adjuvant	0.556	0.576	0.919	0.041	0.98	34536.499	1	1
21	Absent	Universal	Present	6 types	Biphasic	Present	NAY6BY	dp	TIV 2 + adjuvant	0.789	0.812	0.96	0.435	0.991	4729.278	1.001	1.002
21	Absent	Universal	Present	6 types	Biphasic	Present	NAY6BY	dp	Infection 1	0.391	0.416	0.462	0.037	0.66	3111.56	1.001	1.003
21	Absent	Universal	Present	6 types	Biphasic	Present	NAY6BY	c	All	6.037	5.995	5.885	5.068	7.252	8670.997	1.002	1.007
21	Absent	Universal	Present	6 types	Biphasic	Present	NAY6BY	dp	TIV 1	0.539	0.554	0.855	0.038	0.979	17438.531	1	1
21	Absent	Universal	Present	6 types	Biphasic	Present	NAY6BY	dp	TIV 2	0.612	0.646	0.754	0.076	0.981	16753.581	1	1
21	Absent	Universal	Present	6 types	Biphasic	Present	NAY6BY	Log likelihood	All	-401.297	-400.922	-399.869	-409.471	-395.487	14717.37	1.001	1.002
21	Absent	Universal	Present	6 types	Biphasic	Present	NAY6BY	dp	Infection 2	0.308	0.313	0.337	0.067	0.508	7314.554	1.002	1.006
21	Absent	Universal	Present	6 types	Biphasic	Present	NAY6BY	m	TIV 2 + adjuvant	5.432	5.292	0.378	0.077	11.664	11460.696	1	1.001
21	Absent	Universal	Present	6 types	Biphasic	Present	NAY6BY	m	Infection 1	0.074	0.076	0.09	0.008	0.139	5685.511	1.004	1.006
21	Absent	Universal	Present	6 types	Biphasic	Present	NAY6BY	m	Infection 2	4.706	3.811	1.825	0.999	11.362	1233.01	1.001	1.002
21	Absent	Universal	Present	6 types	Biphasic	Present	NAY6BY	m	TIV 1	5.93	5.912	1.248	0.307	11.683	36048.386	1	1
21	Absent	Universal	Present	6 types	Biphasic	Present	NAY6BY	m	TIV 2	2.679	1.392	0.388	0.147	10.726	1016.12	1.007	1.023
21	Absent	Universal	Present	6 types	Biphasic	Present	NAY6BY	μ	TIV 1 + adjuvant	3.165	3.173	3.23	2.106	4.202	20085.342	1	1.001
21	Absent	Universal	Present	6 types	Biphasic	Present	NAY6BY	μ	TIV 2 + adjuvant	12.474	12.507	12.582	10.68	14.1	22452.535	1	1
21	Absent	Universal	Present	6 types	Biphasic	Present	NAY6BY	μ	Infection 1	9.463	9.207	8.984	7.183	13.779	3033.671	1.001	1.003
21	Absent	Universal	Present	6 types	Biphasic	Present	NAY6BY	μ	Infection 2	13.116	13.452	14.65	9.54	14.937	8100.13	1.001	1.001
21	Absent	Universal	Present	6 types	Biphasic	Present	NAY6BY	μ	TIV 1	3.619	3.617	3.64	2.765	4.479	12513.957	1.001	1.002
21	Absent	Universal	Present	6 types	Biphasic	Present	NAY6BY	μ	TIV 2	1.823	1.746	1.701	0.206	3.935	16012.475	1	1.001
21	Absent	Universal	Present	6 types	Biphasic	Present	NAY6BY	ɛ	All	1.489	1.485	1.475	1.342	1.657	38322.848	1	1
21	Absent	Universal	Present	6 types	Biphasic	Present	NAY6BY	m	TIV 1 + adjuvant	5.974	5.966	2.653	0.286	11.703	44745.978	1	1
21	Absent	Universal	Present	6 types	Biphasic	Present	NAY6BY	ts	TIV 1 + adjuvant	14.404	13.384	5.879	2.709	29.1	29107.979	1	1
21	Absent	Universal	Present	6 types	Biphasic	Present	NAY6BY	ts	TIV 2 + adjuvant	19.677	19.972	21.366	7.344	27.067	4497.585	1.006	1.011
21	Absent	Universal	Present	6 types	Biphasic	Present	NAY6BY	ts	Infection 1	18.635	20.822	26.548	1.426	29.545	3624.69	1.002	1.008
21	Absent	Universal	Present	6 types	Biphasic	Present	NAY6BY	ts	Infection 2	1.35	1.365	1.658	0.104	1.891	6563.663	1.02	1.023
21	Absent	Universal	Present	6 types	Biphasic	Present	NAY6BY	ts	TIV 1	15.155	14.531	9.287	1.92	29.13	18349.676	1	1.001
21	Absent	Universal	Present	6 types	Biphasic	Present	NAY6BY	ts	TIV 2	12.757	14.364	15.531	2.225	15.825	851.692	1.001	1.005
21	Absent	Universal	Present	6 types	Biphasic	Present	NAY6BY	γ	All	0.09	0.09	0.089	0.079	0.102	9755.951	1	1.001
21	Absent	Universal	Present	6 types	Biphasic	Present	NAY6BY	σ	All	2.334	2.319	2.312	1.743	3.007	12653.042	1	1.001
22	Absent	Type specific	Present	6 types	Biphasic	Present	NTY6BY	β	All	0.727	0.614	0.578	0.212	1.92	5671.421	1.005	1.014
22	Absent	Type specific	Present	6 types	Biphasic	Present	NTY6BY	c	All	5.846	5.809	5.775	4.912	7.013	7829.858	1.003	1.006
22	Absent	Type specific	Present	6 types	Biphasic	Present	NTY6BY	dp	TIV 1 + adjuvant	0.547	0.564	0.805	0.038	0.98	33111.79	1	1.001
22	Absent	Type specific	Present	6 types	Biphasic	Present	NTY6BY	dp	TIV 2 + adjuvant	0.765	0.793	0.956	0.381	0.99	1989.644	1.009	1.023
22	Absent	Type specific	Present	6 types	Biphasic	Present	NTY6BY	y_limit	All	10.76	10.889	11.775	8.857	11.949	19528.746	1	1
22	Absent	Type specific	Present	6 types	Biphasic	Present	NTY6BY	dp	TIV 2	0.666	0.712	0.94	0.109	0.986	13192.761	1	1.001
22	Absent	Type specific	Present	6 types	Biphasic	Present	NTY6BY	Log likelihood	All	-401.118	-400.609	-399.36	-411.144	-394.097	6890.975	1.003	1.012
22	Absent	Type specific	Present	6 types	Biphasic	Present	NTY6BY	m	TIV 1 + adjuvant	6.001	5.996	8.272	0.294	11.688	40534.545	1	1
22	Absent	Type specific	Present	6 types	Biphasic	Present	NTY6BY	m	TIV 2 + adjuvant	5.343	5.097	0.405	0.113	11.668	8296.807	1.002	1.008
22	Absent	Type specific	Present	6 types	Biphasic	Present	NTY6BY	m	Infection 1	0.095	0.095	0.095	0.037	0.152	16386.277	1.006	1.006
22	Absent	Type specific	Present	6 types	Biphasic	Present	NTY6BY	m	Infection 2	5.12	4.426	2.193	1.263	11.406	1071.287	1.004	1.011
22	Absent	Type specific	Present	6 types	Biphasic	Present	NTY6BY	m	TIV 1	5.866	5.793	1.329	0.301	11.687	15567.296	1.002	1.009
22	Absent	Type specific	Present	6 types	Biphasic	Present	NTY6BY	m	TIV 2	2.571	1.307	0.381	0.138	10.458	635.319	1.016	1.043
22	Absent	Type specific	Present	6 types	Biphasic	Present	NTY6BY	μ	TIV 1 + adjuvant	3.103	3.104	3.136	1.928	4.253	20521.513	1.001	1.005
22	Absent	Type specific	Present	6 types	Biphasic	Present	NTY6BY	μ	TIV 2 + adjuvant	12.733	12.76	12.753	10.951	14.39	16638.866	1.001	1.003
22	Absent	Type specific	Present	6 types	Biphasic	Present	NTY6BY	μ	Infection 1	7.198	7.183	7.131	6.48	8.007	16277.107	1.001	1.002
22	Absent	Type specific	Present	6 types	Biphasic	Present	NTY6BY	μ	Infection 2	12.082	12.219	13.322	8.437	14.86	4701.789	1.001	1.001
22	Absent	Type specific	Present	6 types	Biphasic	Present	NTY6BY	μ	TIV 1	3.7	3.713	3.806	2.526	4.798	6371.191	1.002	1.007
22	Absent	Type specific	Present	6 types	Biphasic	Present	NTY6BY	μ	TIV 2	2.491	2.372	2.137	0.236	5.444	5568.935	1.001	1.004
22	Absent	Type specific	Present	6 types	Biphasic	Present	NTY6BY	ɛ	All	1.467	1.463	1.45	1.317	1.639	23451.119	1.001	1.003
22	Absent	Type specific	Present	6 types	Biphasic	Present	NTY6BY	σ	TIV 1 + adjuvant	49.144	49.19	4.605	2.613	97.481	35114.075	1	1
22	Absent	Type specific	Present	6 types	Biphasic	Present	NTY6BY	σ	TIV 2 + adjuvant	2.598	2.521	2.252	1.661	3.933	22403.792	1	1.001
22	Absent	Type specific	Present	6 types	Biphasic	Present	NTY6BY	σ	Infection 2	0.93	0.832	0.502	0.054	2.391	25068.073	1	1
22	Absent	Type specific	Present	6 types	Biphasic	Present	NTY6BY	σ	TIV 1	5.775	2.685	2.52	1.715	61.398	6172.41	1.006	1.009
22	Absent	Type specific	Present	6 types	Biphasic	Present	NTY6BY	σ	TIV 2	51.121	51.141	32.75	4.716	97.474	41475.917	1	1
22	Absent	Type specific	Present	6 types	Biphasic	Present	NTY6BY	ts	TIV 1 + adjuvant	14.57	13.613	5.854	2.724	29.076	29999.792	1	1.001
22	Absent	Type specific	Present	6 types	Biphasic	Present	NTY6BY	ts	TIV 2 + adjuvant	19.962	20.396	21.37	7.553	27.574	2416.809	1.006	1.015
22	Absent	Type specific	Present	6 types	Biphasic	Present	NTY6BY	ts	Infection 1	18.257	17.695	16.305	4.973	28.991	9936.61	1.001	1.002
22	Absent	Type specific	Present	6 types	Biphasic	Present	NTY6BY	ts	Infection 2	1.272	1.313	1.61	0.105	1.811	4943.595	1.072	1.081
22	Absent	Type specific	Present	6 types	Biphasic	Present	NTY6BY	ts	TIV 1	13.23	12.005	7.941	1.228	28.791	4340.834	1.002	1.008
22	Absent	Type specific	Present	6 types	Biphasic	Present	NTY6BY	ts	TIV 2	12.79	14.397	15.526	2.399	15.969	1388.279	1.004	1.014
22	Absent	Type specific	Present	6 types	Biphasic	Present	NTY6BY	γ	All	0.086	0.087	0.087	0.075	0.098	6149.364	1.003	1.012
22	Absent	Type specific	Present	6 types	Biphasic	Present	NTY6BY	dp	Infection 2	0.225	0.225	0.246	0.014	0.454	5023.66	1.003	1.01
22	Absent	Type specific	Present	6 types	Biphasic	Present	NTY6BY	dp	TIV 1	0.54	0.565	0.896	0.031	0.98	4684.597	1.004	1.015
22	Absent	Type specific	Present	6 types	Biphasic	Present	NTY6BY	dp	Infection 1	0.147	0.12	0.034	0.006	0.415	6937.918	1.001	1.002
23	Absent	Universal	Present	3 types	Biphasic	Present	NAY3BY	c	All	5.615	5.599	5.554	4.666	6.653	20006.29	1	1
23	Absent	Universal	Present	3 types	Biphasic	Present	NAY3BY	dp	TIV + adjuvant	0.431	0.411	0.052	0.013	0.955	16579.09	1.001	1.002
23	Absent	Universal	Present	3 types	Biphasic	Present	NAY3BY	dp	TIV	0.566	0.59	0.685	0.055	0.977	21800.638	1	1.001
23	Absent	Universal	Present	3 types	Biphasic	Present	NAY3BY	Log likelihood	All	-431.909	-431.75	-431.135	-438.566	-425.942	17886.15	1	1.001
23	Absent	Universal	Present	3 types	Biphasic	Present	NAY3BY	m	TIV + adjuvant	5.186	4.844	0.493	0.154	11.62	19176.072	1.001	1.003
23	Absent	Universal	Present	3 types	Biphasic	Present	NAY3BY	dp	Infection	0.202	0.176	0.032	0.007	0.509	6025.225	1	1.002
23	Absent	Universal	Present	3 types	Biphasic	Present	NAY3BY	m	TIV	2.919	1.589	0.459	0.163	10.887	4305.469	1.002	1.007
23	Absent	Universal	Present	3 types	Biphasic	Present	NAY3BY	μ	TIV + adjuvant	5.357	5.358	5.373	4.602	6.105	22605.132	1	1
23	Absent	Universal	Present	3 types	Biphasic	Present	NAY3BY	μ	Infection	7.802	7.381	7.247	6.417	12.968	1689.191	1.002	1.005
23	Absent	Universal	Present	3 types	Biphasic	Present	NAY3BY	m	Infection	0.091	0.085	0.084	0.02	0.167	42678.9	1.005	1.005
23	Absent	Universal	Present	3 types	Biphasic	Present	NAY3BY	β	All	0.669	0.525	0.463	0.1	2	14294.101	1	1.001
23	Absent	Universal	Present	3 types	Biphasic	Present	NAY3BY	y_limit	All	10.502	10.596	11.436	8.488	11.932	54720.647	1	1
23	Absent	Universal	Present	3 types	Biphasic	Present	NAY3BY	σ	All	1.973	1.982	2.025	1.329	2.565	16080.102	1	1.002
23	Absent	Universal	Present	3 types	Biphasic	Present	NAY3BY	ts	TIV + adjuvant	20.881	20.952	15.7	10.234	29.552	12777.642	1.001	1.004
23	Absent	Universal	Present	3 types	Biphasic	Present	NAY3BY	ts	Infection	16.446	18.007	1.053	0.311	29.481	4961.114	1.001	1.002
23	Absent	Universal	Present	3 types	Biphasic	Present	NAY3BY	ts	TIV	13.392	14.691	15.614	4.665	15.873	3244.333	1.002	1.005
23	Absent	Universal	Present	3 types	Biphasic	Present	NAY3BY	γ	All	0.1	0.1	0.099	0.086	0.114	30454.413	1	1.001
23	Absent	Universal	Present	3 types	Biphasic	Present	NAY3BY	ɛ	All	1.708	1.704	1.699	1.539	1.901	45282.621	1	1
23	Absent	Universal	Present	3 types	Biphasic	Present	NAY3BY	μ	TIV	3.125	3.125	3.079	2.362	3.882	20025.207	1	1.001
24	Absent	Type specific	Present	3 types	Biphasic	Present	NTY3BY	y_limit	All	10.524	10.619	11.687	8.543	11.932	48947.797	1	1
24	Absent	Type specific	Present	3 types	Biphasic	Present	NTY3BY	c	All	5.593	5.576	5.577	4.616	6.683	22015.705	1	1.001
24	Absent	Type specific	Present	3 types	Biphasic	Present	NTY3BY	β	All	0.693	0.541	0.45	0.111	2.025	19674.526	1	1
24	Absent	Type specific	Present	3 types	Biphasic	Present	NTY3BY	dp	TIV	0.592	0.611	0.657	0.085	0.979	26162.569	1	1
24	Absent	Type specific	Present	3 types	Biphasic	Present	NTY3BY	Log likelihood	All	-432.795	-432.593	-430.968	-441.337	-425.413	12395.155	1	1.001
24	Absent	Type specific	Present	3 types	Biphasic	Present	NTY3BY	dp	TIV + adjuvant	0.409	0.376	0.053	0.013	0.947	24633.482	1	1.001
24	Absent	Type specific	Present	3 types	Biphasic	Present	NTY3BY	dp	Infection	0.108	0.081	0.018	0.003	0.348	29257.406	1	1
24	Absent	Type specific	Present	3 types	Biphasic	Present	NTY3BY	m	TIV	2.649	1.201	0.34	0.112	10.853	4359.591	1.001	1.003
24	Absent	Type specific	Present	3 types	Biphasic	Present	NTY3BY	μ	TIV + adjuvant	5.108	5.102	5.142	4.308	5.938	26454.874	1	1.001
24	Absent	Type specific	Present	3 types	Biphasic	Present	NTY3BY	μ	Infection	6.704	6.707	6.712	5.991	7.394	35503.16	1	1.001
24	Absent	Type specific	Present	3 types	Biphasic	Present	NTY3BY	μ	TIV	3.45	3.441	3.432	2.536	4.42	20293.582	1	1.001
24	Absent	Type specific	Present	3 types	Biphasic	Present	NTY3BY	ɛ	All	1.705	1.701	1.709	1.528	1.909	33393.691	1	1.001
24	Absent	Type specific	Present	3 types	Biphasic	Present	NTY3BY	σ	TIV + adjuvant	1.582	1.575	1.607	0.797	2.441	30289.146	1	1
24	Absent	Type specific	Present	3 types	Biphasic	Present	NTY3BY	σ	TIV	21.651	3.342	2.85	1.795	93.612	10216.521	1	1
24	Absent	Type specific	Present	3 types	Biphasic	Present	NTY3BY	ts	TIV + adjuvant	21.215	21.441	15.721	10.752	29.574	18174.512	1	1.001
24	Absent	Type specific	Present	3 types	Biphasic	Present	NTY3BY	ts	Infection	18.954	18.764	16.922	3.896	29.308	37840.154	1	1.001
24	Absent	Type specific	Present	3 types	Biphasic	Present	NTY3BY	ts	TIV	12.798	14.41	15.532	2.928	17.296	4984.756	1.001	1.003
24	Absent	Type specific	Present	3 types	Biphasic	Present	NTY3BY	γ	All	0.099	0.099	0.098	0.086	0.113	28837.651	1	1.001
24	Absent	Type specific	Present	3 types	Biphasic	Present	NTY3BY	m	TIV + adjuvant	5.251	4.965	0.52	0.153	11.621	26795.055	1	1
24	Absent	Type specific	Present	3 types	Biphasic	Present	NTY3BY	m	Infection	0.094	0.09	0.087	0.03	0.171	45988.178	1.037	1.038
25	Absent	Universal	Present	6 types	Monophasic	Absent	NAY6MN	Log likelihood	All	-463.432	-463.086	-462.723	-470.125	-458.77	37563.43	1	1
25	Absent	Universal	Present	6 types	Monophasic	Absent	NAY6MN	m	TIV 1 + adjuvant	0.128	0.089	0.019	0.003	0.469	37217.344	1	1
25	Absent	Universal	Present	6 types	Monophasic	Absent	NAY6MN	m	TIV 2 + adjuvant	0.193	0.194	0.197	0.083	0.301	18620.564	1	1.001
25	Absent	Universal	Present	6 types	Monophasic	Absent	NAY6MN	m	Infection 1	0.099	0.096	0.095	0.046	0.173	25898.043	1	1.001
25	Absent	Universal	Present	6 types	Monophasic	Absent	NAY6MN	m	Infection 2	2.825	2.795	2.009	0.155	5.654	3555.07	1.001	1.005
25	Absent	Universal	Present	6 types	Monophasic	Absent	NAY6MN	m	TIV 1	0.911	0.889	0.776	0.159	1.759	13751.259	1	1.001
25	Absent	Universal	Present	6 types	Monophasic	Absent	NAY6MN	m	TIV 2	0.219	0.217	0.211	0.122	0.322	27442.777	1	1
25	Absent	Universal	Present	6 types	Monophasic	Absent	NAY6MN	μ	TIV 1 + adjuvant	5.617	5.58	5.434	4.289	7.029	13395.428	1	1.002
25	Absent	Universal	Present	6 types	Monophasic	Absent	NAY6MN	μ	TIV 2 + adjuvant	3.788	3.86	4.043	1.198	6.29	13024.597	1	1.001
25	Absent	Universal	Present	6 types	Monophasic	Absent	NAY6MN	μ	Infection 1	7.893	7.869	7.822	6.454	9.469	24729.689	1	1.001
25	Absent	Universal	Present	6 types	Monophasic	Absent	NAY6MN	μ	Infection 2	9.276	9.248	6.745	3.68	14.701	3710.13	1.001	1.004
25	Absent	Universal	Present	6 types	Monophasic	Absent	NAY6MN	β	All	0.126	0.112	0.074	0.006	0.316	21275.889	1	1
25	Absent	Universal	Present	6 types	Monophasic	Absent	NAY6MN	c	All	2.446	2.444	2.456	1.958	2.939	30017.249	1	1.001
25	Absent	Universal	Present	6 types	Monophasic	Absent	NAY6MN	ɛ	All	1.983	1.978	1.951	1.782	2.215	50388.454	1	1
25	Absent	Universal	Present	6 types	Monophasic	Absent	NAY6MN	σ	All	1.834	1.817	1.754	0.965	2.691	16186.635	1	1.001
25	Absent	Universal	Present	6 types	Monophasic	Absent	NAY6MN	μ	TIV 1	4.934	4.938	4.883	3.737	6.109	22013.355	1	1
25	Absent	Universal	Present	6 types	Monophasic	Absent	NAY6MN	μ	TIV 2	2.687	2.478	1.927	0.426	5.624	11839.075	1	1.001
26	Absent	Type specific	Present	6 types	Monophasic	Absent	NTY6MN	β	All	0.146	0.141	0.145	0.012	0.312	9990.804	1.001	1.002
26	Absent	Type specific	Present	6 types	Monophasic	Absent	NTY6MN	c	All	2.456	2.457	2.482	1.922	2.99	18361.811	1.001	1.002
26	Absent	Type specific	Present	6 types	Monophasic	Absent	NTY6MN	m	TIV 2 + adjuvant	0.181	0.177	0.145	0.067	0.306	3165.449	1.001	1.002
26	Absent	Type specific	Present	6 types	Monophasic	Absent	NTY6MN	m	Infection 1	0.084	0.083	0.084	0.039	0.129	21528.066	1	1.002
26	Absent	Type specific	Present	6 types	Monophasic	Absent	NTY6MN	Log likelihood	All	-463.576	-463.288	-462.663	-471.349	-457.467	10887.315	1.001	1.004
26	Absent	Type specific	Present	6 types	Monophasic	Absent	NTY6MN	m	TIV 1 + adjuvant	0.113	0.075	0.016	0.003	0.436	16024.284	1.004	1.006
26	Absent	Type specific	Present	6 types	Monophasic	Absent	NTY6MN	m	TIV 2	0.216	0.213	0.21	0.125	0.318	15799.718	1	1.001
26	Absent	Type specific	Present	6 types	Monophasic	Absent	NTY6MN	μ	TIV 1 + adjuvant	5.799	5.863	6.197	4.215	7.169	3391.323	1.001	1.005
26	Absent	Type specific	Present	6 types	Monophasic	Absent	NTY6MN	m	Infection 2	1.08	0.504	0.174	0.024	4.911	658.314	1.006	1.017
26	Absent	Type specific	Present	6 types	Monophasic	Absent	NTY6MN	m	TIV 1	0.733	0.712	0.692	0.12	1.488	13415.684	1	1
26	Absent	Type specific	Present	6 types	Monophasic	Absent	NTY6MN	μ	Infection 2	6.426	5.447	4.999	3.56	14.056	707.077	1.005	1.014
26	Absent	Type specific	Present	6 types	Monophasic	Absent	NTY6MN	μ	TIV 1	5.587	5.586	5.502	4.389	6.794	17195.199	1	1
26	Absent	Type specific	Present	6 types	Monophasic	Absent	NTY6MN	μ	TIV 2	2.234	2.198	2.09	0.379	4.358	4712.116	1.001	1.003
26	Absent	Type specific	Present	6 types	Monophasic	Absent	NTY6MN	ɛ	All	1.977	1.971	1.959	1.769	2.214	32814.847	1	1.001
26	Absent	Type specific	Present	6 types	Monophasic	Absent	NTY6MN	σ	TIV 1 + adjuvant	1.966	1.898	1.967	0.961	2.932	29445.333	1.043	1.044
26	Absent	Type specific	Present	6 types	Monophasic	Absent	NTY6MN	σ	TIV 2 + adjuvant	25.012	3.326	1.833	0.579	94.497	2601.171	1.001	1.004
26	Absent	Type specific	Present	6 types	Monophasic	Absent	NTY6MN	σ	Infection 2	36.57	30.473	2.261	1.131	96.49	2507.26	1.002	1.008
26	Absent	Type specific	Present	6 types	Monophasic	Absent	NTY6MN	σ	TIV 1	3.227	3.172	3.072	1.932	4.769	21678.742	1.081	1.084
26	Absent	Type specific	Present	6 types	Monophasic	Absent	NTY6MN	σ	TIV 2	49.549	49.577	5.557	1.808	97.496	41432.64	1	1
26	Absent	Type specific	Present	6 types	Monophasic	Absent	NTY6MN	μ	TIV 2 + adjuvant	3.505	3.347	2.526	0.952	6.604	2304.022	1.002	1.004
26	Absent	Type specific	Present	6 types	Monophasic	Absent	NTY6MN	μ	Infection 1	7.737	7.827	8.012	6.267	8.92	15721.839	1.001	1.003
27	Absent	Universal	Present	3 types	Monophasic	Absent	NAY3MN	β	All	0.048	0.038	0.008	0.001	0.15	54519.899	1	1
27	Absent	Universal	Present	3 types	Monophasic	Absent	NAY3MN	c	All	2.596	2.592	2.567	2.145	3.065	49501.322	1	1
27	Absent	Universal	Present	3 types	Monophasic	Absent	NAY3MN	m	Infection	0.024	0.022	0.015	0.001	0.059	54891.697	1	1
27	Absent	Universal	Present	3 types	Monophasic	Absent	NAY3MN	m	TIV	0.277	0.276	0.27	0.188	0.374	53564.24	1	1.001
27	Absent	Universal	Present	3 types	Monophasic	Absent	NAY3MN	μ	TIV + adjuvant	4.984	4.984	4.973	4.365	5.598	37730.792	1	1
27	Absent	Universal	Present	3 types	Monophasic	Absent	NAY3MN	μ	Infection	5.092	5.084	5.098	4.35	5.886	48763.841	1	1.001
27	Absent	Universal	Present	3 types	Monophasic	Absent	NAY3MN	μ	TIV	3.485	3.486	3.479	2.889	4.069	41661.892	1	1
27	Absent	Universal	Present	3 types	Monophasic	Absent	NAY3MN	ɛ	All	2.186	2.181	2.173	1.971	2.43	59535.195	1	1
27	Absent	Universal	Present	3 types	Monophasic	Absent	NAY3MN	σ	All	2.286	2.283	2.281	1.778	2.81	38028.916	1	1
27	Absent	Universal	Present	3 types	Monophasic	Absent	NAY3MN	Log likelihood	All	-477.991	-477.65	-476.915	-483.556	-474.427	53619.675	1	1.001
27	Absent	Universal	Present	3 types	Monophasic	Absent	NAY3MN	m	TIV + adjuvant	0.197	0.197	0.192	0.112	0.281	50107.686	1	1.001
28	Absent	Type specific	Present	3 types	Monophasic	Absent	NTY3MN	Log likelihood	All	-485.933	-485.374	-484.324	-493.73	-481.652	23765.508	1.001	1.001
28	Absent	Type specific	Present	3 types	Monophasic	Absent	NTY3MN	m	TIV + adjuvant	0.165	0.165	0.17	0.078	0.252	46114.079	1	1
28	Absent	Type specific	Present	3 types	Monophasic	Absent	NTY3MN	β	All	0.049	0.038	0.009	0.001	0.157	46175.979	1	1.001
28	Absent	Type specific	Present	3 types	Monophasic	Absent	NTY3MN	c	All	2.678	2.674	2.652	2.195	3.185	43205.86	1	1.001
28	Absent	Type specific	Present	3 types	Monophasic	Absent	NTY3MN	μ	Infection	4.44	4.436	4.441	3.762	5.152	52576.6	1	1
28	Absent	Type specific	Present	3 types	Monophasic	Absent	NTY3MN	μ	TIV	3.185	3.187	3.197	2.529	3.829	41218.008	1	1
28	Absent	Type specific	Present	3 types	Monophasic	Absent	NTY3MN	ɛ	All	2.283	2.276	2.261	2.054	2.545	48861.997	1	1
28	Absent	Type specific	Present	3 types	Monophasic	Absent	NTY3MN	σ	TIV + adjuvant	1.445	1.446	1.48	0.845	2.045	43937.789	1	1.001
28	Absent	Type specific	Present	3 types	Monophasic	Absent	NTY3MN	σ	TIV	4.555	2.154	2.097	1.304	49.69	15236.725	1.005	1.007
28	Absent	Type specific	Present	3 types	Monophasic	Absent	NTY3MN	m	TIV	0.255	0.255	0.251	0.153	0.36	45728.369	1	1
28	Absent	Type specific	Present	3 types	Monophasic	Absent	NTY3MN	μ	TIV + adjuvant	4.305	4.306	4.3	3.673	4.936	37267.391	1	1.001
28	Absent	Type specific	Present	3 types	Monophasic	Absent	NTY3MN	m	Infection	0.015	0.012	0.002	0.001	0.043	55810.269	1	1
29	Absent	Universal	Present	6 types	Biphasic	Absent	NAY6BN	dp	TIV 1 + adjuvant	0.855	0.873	0.97	0.613	0.994	12360.433	1.001	1.002
29	Absent	Universal	Present	6 types	Biphasic	Absent	NAY6BN	β	All	0.936	0.777	0.615	0.32	1.986	4880.091	1.004	1.012
29	Absent	Universal	Present	6 types	Biphasic	Absent	NAY6BN	c	All	5.188	5.183	5.167	4.026	6.382	7634.168	1	1.001
29	Absent	Universal	Present	6 types	Biphasic	Absent	NAY6BN	dp	TIV 1	0.666	0.704	0.945	0.154	0.987	3062.092	1.003	1.007
29	Absent	Universal	Present	6 types	Biphasic	Absent	NAY6BN	dp	TIV 2 + adjuvant	0.617	0.617	0.619	0.545	0.695	23672.622	1	1.001
29	Absent	Universal	Present	6 types	Biphasic	Absent	NAY6BN	dp	Infection 1	0.421	0.448	0.485	0.053	0.673	4293.829	1.001	1.003
29	Absent	Universal	Present	6 types	Biphasic	Absent	NAY6BN	dp	Infection 2	0.728	0.756	0.946	0.266	0.989	4730.501	1.001	1.003
29	Absent	Universal	Present	6 types	Biphasic	Absent	NAY6BN	m	TIV 2 + adjuvant	0.018	0.014	0.003	0.001	0.061	34947.466	1	1.001
29	Absent	Universal	Present	6 types	Biphasic	Absent	NAY6BN	m	Infection 1	0.073	0.073	0.081	0.008	0.138	9234.745	1.02	1.022
29	Absent	Universal	Present	6 types	Biphasic	Absent	NAY6BN	m	Infection 2	5.646	5.515	0.733	0.202	11.667	24374.675	1	1.001
29	Absent	Universal	Present	6 types	Biphasic	Absent	NAY6BN	m	TIV 1	5.793	5.705	0.965	0.274	11.667	23439.463	1	1.001
29	Absent	Universal	Present	6 types	Biphasic	Absent	NAY6BN	m	TIV 2	0.075	0.074	0.074	0.011	0.147	14626.251	1.001	1.003
29	Absent	Universal	Present	6 types	Biphasic	Absent	NAY6BN	μ	TIV 1 + adjuvant	3.645	3.646	3.641	2.574	4.694	17682.497	1.001	1.002
29	Absent	Universal	Present	6 types	Biphasic	Absent	NAY6BN	μ	TIV 2 + adjuvant	12.271	12.368	12.509	9.82	14.243	5999.895	1.001	1.002
29	Absent	Universal	Present	6 types	Biphasic	Absent	NAY6BN	μ	Infection 1	9.814	9.53	9.397	7.216	14.351	3079.961	1.002	1.004
29	Absent	Universal	Present	6 types	Biphasic	Absent	NAY6BN	μ	Infection 2	10.37	10.62	12.537	5.186	14.764	2482.756	1.004	1.011
29	Absent	Universal	Present	6 types	Biphasic	Absent	NAY6BN	μ	TIV 1	4.151	4.146	4.142	3.121	5.232	5910.156	1.002	1.005
29	Absent	Universal	Present	6 types	Biphasic	Absent	NAY6BN	dp	TIV 2	0.918	0.936	0.986	0.741	0.998	32174.341	1.001	1.001
29	Absent	Universal	Present	6 types	Biphasic	Absent	NAY6BN	Log likelihood	All	-410.32	-409.906	-408.804	-419.445	-403.383	6492.036	1.002	1.006
29	Absent	Universal	Present	6 types	Biphasic	Absent	NAY6BN	m	TIV 1 + adjuvant	5.405	5.205	0.46	0.095	11.659	25724.503	1	1.001
29	Absent	Universal	Present	6 types	Biphasic	Absent	NAY6BN	ts	TIV 1 + adjuvant	2.329	2.277	2.114	1.04	3.49	8515.095	1.009	1.011
29	Absent	Universal	Present	6 types	Biphasic	Absent	NAY6BN	ts	TIV 2 + adjuvant	1.04	1.039	1.804	0.052	2.022	48964.981	1	1.001
29	Absent	Universal	Present	6 types	Biphasic	Absent	NAY6BN	ts	Infection 1	18.775	20.823	25.672	1.533	29.515	4150.27	1	1.001
29	Absent	Universal	Present	6 types	Biphasic	Absent	NAY6BN	ts	Infection 2	4.256	2.89	2.716	0.974	20.876	2994.338	1.016	1.026
29	Absent	Universal	Present	6 types	Biphasic	Absent	NAY6BN	ts	TIV 1	5.343	4.55	4.172	1.2	16.907	5350.904	1.002	1.004
29	Absent	Universal	Present	6 types	Biphasic	Absent	NAY6BN	ts	TIV 2	1.111	1.13	1.79	0.061	2.114	46972.921	1	1
29	Absent	Universal	Present	6 types	Biphasic	Absent	NAY6BN	μ	TIV 2	1.36	1.286	1.082	0.109	3.166	11146.068	1.002	1.005
29	Absent	Universal	Present	6 types	Biphasic	Absent	NAY6BN	ɛ	All	1.538	1.534	1.52	1.379	1.718	34376.214	1	1.001
29	Absent	Universal	Present	6 types	Biphasic	Absent	NAY6BN	σ	All	2.257	2.302	2.515	1.315	3.265	3465.815	1.003	1.008
30	Absent	Type specific	Present	6 types	Biphasic	Absent	NTY6BN	dp	TIV 2 + adjuvant	0.625	0.626	0.625	0.56	0.689	20996.568	1	1.001
30	Absent	Type specific	Present	6 types	Biphasic	Absent	NTY6BN	β	All	0.637	0.595	0.569	0.291	1.263	5968.906	1.001	1.001
30	Absent	Type specific	Present	6 types	Biphasic	Absent	NTY6BN	c	All	4.858	4.847	4.882	3.965	5.809	7688.441	1	1.001
30	Absent	Type specific	Present	6 types	Biphasic	Absent	NTY6BN	dp	TIV 1 + adjuvant	0.881	0.896	0.978	0.685	0.995	10862.132	1	1.001
30	Absent	Type specific	Present	6 types	Biphasic	Absent	NTY6BN	dp	Infection 2	0.537	0.556	0.914	0.032	0.979	10255.584	1	1.001
30	Absent	Type specific	Present	6 types	Biphasic	Absent	NTY6BN	dp	TIV 1	0.682	0.715	0.947	0.224	0.988	2221.033	1.001	1.003
30	Absent	Type specific	Present	6 types	Biphasic	Absent	NTY6BN	dp	TIV 2	0.923	0.938	0.987	0.768	0.998	28060.985	1	1.001
30	Absent	Type specific	Present	6 types	Biphasic	Absent	NTY6BN	Log likelihood	All	-403.808	-403.416	-402.801	-412.396	-397.365	17527.589	1	1.002
30	Absent	Type specific	Present	6 types	Biphasic	Absent	NTY6BN	m	TIV 1 + adjuvant	5.314	5.085	0.436	0.088	11.638	20825.356	1	1.001
30	Absent	Type specific	Present	6 types	Biphasic	Absent	NTY6BN	m	TIV 2 + adjuvant	0.016	0.012	0.003	0	0.055	27317.783	1	1
30	Absent	Type specific	Present	6 types	Biphasic	Absent	NTY6BN	m	Infection 1	0.092	0.092	0.09	0.032	0.152	9933.915	1.001	1.002
30	Absent	Type specific	Present	6 types	Biphasic	Absent	NTY6BN	m	Infection 2	5.901	5.845	1.028	0.283	11.684	28032.005	1	1.001
30	Absent	Type specific	Present	6 types	Biphasic	Absent	NTY6BN	m	TIV 1	5.658	5.533	0.82	0.258	11.669	13266.439	1	1.001
30	Absent	Type specific	Present	6 types	Biphasic	Absent	NTY6BN	m	TIV 2	0.075	0.074	0.079	0.011	0.145	14181.051	1	1.001
30	Absent	Type specific	Present	6 types	Biphasic	Absent	NTY6BN	μ	TIV 1 + adjuvant	3.607	3.61	3.55	2.401	4.8	23393.686	1	1
30	Absent	Type specific	Present	6 types	Biphasic	Absent	NTY6BN	μ	TIV 2 + adjuvant	12.678	12.695	12.825	10.961	14.304	12303.839	1	1.001
30	Absent	Type specific	Present	6 types	Biphasic	Absent	NTY6BN	μ	Infection 1	7.509	7.488	7.481	6.89	8.257	11304.762	1	1.001
30	Absent	Type specific	Present	6 types	Biphasic	Absent	NTY6BN	μ	Infection 2	6.079	5.374	5.032	4.262	13.087	1170.255	1.007	1.014
30	Absent	Type specific	Present	6 types	Biphasic	Absent	NTY6BN	μ	TIV 1	4.435	4.432	4.431	3.412	5.482	12215.032	1	1
30	Absent	Type specific	Present	6 types	Biphasic	Absent	NTY6BN	μ	TIV 2	2.185	2.152	1.859	0.379	4.204	11208.8	1	1.001
30	Absent	Type specific	Present	6 types	Biphasic	Absent	NTY6BN	ɛ	All	1.472	1.468	1.459	1.321	1.645	34869.349	1	1
30	Absent	Type specific	Present	6 types	Biphasic	Absent	NTY6BN	σ	TIV 1 + adjuvant	44.8	43.828	3.912	2.287	97.128	24783.874	1	1.001
30	Absent	Type specific	Present	6 types	Biphasic	Absent	NTY6BN	σ	TIV 2 + adjuvant	2.244	2.143	1.894	1.512	3.42	17968.851	1.001	1.001
30	Absent	Type specific	Present	6 types	Biphasic	Absent	NTY6BN	σ	Infection 2	0.833	0.768	0.762	0.088	2.053	4969.097	1.001	1.003
30	Absent	Type specific	Present	6 types	Biphasic	Absent	NTY6BN	σ	TIV 1	3.072	2.917	2.916	1.878	4.278	22479.995	1.08	1.081
30	Absent	Type specific	Present	6 types	Biphasic	Absent	NTY6BN	σ	TIV 2	51.023	51.025	48.518	4.706	97.509	40227.91	1	1
30	Absent	Type specific	Present	6 types	Biphasic	Absent	NTY6BN	ts	TIV 1 + adjuvant	2.183	2.193	2.042	1.007	2.888	7119.497	1	1.001
30	Absent	Type specific	Present	6 types	Biphasic	Absent	NTY6BN	ts	TIV 2 + adjuvant	1.03	1.03	1.85	0.051	2.01	46757.704	1	1
30	Absent	Type specific	Present	6 types	Biphasic	Absent	NTY6BN	ts	Infection 1	19.401	18.481	16.313	11.919	29.164	9130.316	1.001	1.003
30	Absent	Type specific	Present	6 types	Biphasic	Absent	NTY6BN	ts	Infection 2	13.879	13.094	3.187	1.462	29.144	4379.236	1.001	1.003
30	Absent	Type specific	Present	6 types	Biphasic	Absent	NTY6BN	ts	TIV 1	3.861	3.717	3.82	0.971	7.796	3022.493	1.001	1.002
30	Absent	Type specific	Present	6 types	Biphasic	Absent	NTY6BN	ts	TIV 2	1.097	1.111	1.821	0.057	2.12	45142.361	1	1
30	Absent	Type specific	Present	6 types	Biphasic	Absent	NTY6BN	dp	Infection 1	0.213	0.198	0.136	0.018	0.48	5295.024	1.001	1.003
31	Absent	Universal	Present	3 types	Biphasic	Absent	NAY3BN	β	All	0.378	0.361	0.358	0.099	0.715	27553.347	1	1
31	Absent	Universal	Present	3 types	Biphasic	Absent	NAY3BN	c	All	4.401	4.387	4.333	3.485	5.404	25229.522	1	1
31	Absent	Universal	Present	3 types	Biphasic	Absent	NAY3BN	dp	TIV + adjuvant	0.517	0.512	0.511	0.398	0.664	21675.998	1	1
31	Absent	Universal	Present	3 types	Biphasic	Absent	NAY3BN	dp	TIV	0.559	0.553	0.539	0.396	0.78	20482.3	1	1
31	Absent	Universal	Present	3 types	Biphasic	Absent	NAY3BN	Log likelihood	All	-452.949	-452.578	-451.743	-459.501	-448.444	30689.499	1	1.001
31	Absent	Universal	Present	3 types	Biphasic	Absent	NAY3BN	m	TIV + adjuvant	0.039	0.032	0.009	0.001	0.114	35113.516	1	1
31	Absent	Universal	Present	3 types	Biphasic	Absent	NAY3BN	dp	Infection	0.167	0.129	0.029	0.005	0.516	6528.27	1	1.001
31	Absent	Universal	Present	3 types	Biphasic	Absent	NAY3BN	m	TIV	0.119	0.118	0.12	0.023	0.222	28127.351	1	1.001
31	Absent	Universal	Present	3 types	Biphasic	Absent	NAY3BN	μ	TIV + adjuvant	6.282	6.279	6.245	5.433	7.143	31474.521	1	1
31	Absent	Universal	Present	3 types	Biphasic	Absent	NAY3BN	μ	Infection	6.631	6.18	6.021	5.252	11.357	3911.305	1.001	1.001
31	Absent	Universal	Present	3 types	Biphasic	Absent	NAY3BN	m	Infection	0.076	0.061	0.059	0.01	0.15	24419.859	1.087	1.088
31	Absent	Universal	Present	3 types	Biphasic	Absent	NAY3BN	ɛ	All	1.893	1.888	1.874	1.705	2.109	38898.165	1	1
31	Absent	Universal	Present	3 types	Biphasic	Absent	NAY3BN	σ	All	2.606	2.601	2.554	1.989	3.238	27744.115	1	1
31	Absent	Universal	Present	3 types	Biphasic	Absent	NAY3BN	ts	TIV + adjuvant	1.534	1.558	1.978	0.094	3.141	23018.745	1	1.001
31	Absent	Universal	Present	3 types	Biphasic	Absent	NAY3BN	ts	Infection	16.136	18.365	1.19	0.259	29.528	8382.09	1	1.001
31	Absent	Universal	Present	3 types	Biphasic	Absent	NAY3BN	ts	TIV	1.247	1.13	0.234	0.049	3.097	24651.501	1	1.001
31	Absent	Universal	Present	3 types	Biphasic	Absent	NAY3BN	μ	TIV	4.387	4.387	4.41	3.542	5.263	33284.088	1	1
32	Absent	Type specific	Present	3 types	Biphasic	Absent	NTY3BN	c	All	4.69	4.683	4.675	3.787	5.633	19394.46	1	1
32	Absent	Type specific	Present	3 types	Biphasic	Absent	NTY3BN	dp	TIV + adjuvant	0.54	0.539	0.544	0.444	0.641	19323.703	1	1.001
32	Absent	Type specific	Present	3 types	Biphasic	Absent	NTY3BN	dp	Infection	0.108	0.078	0.017	0.003	0.366	7531.949	1.003	1.008
32	Absent	Type specific	Present	3 types	Biphasic	Absent	NTY3BN	β	All	0.326	0.319	0.298	0.065	0.613	21536.39	1.001	1.001
32	Absent	Type specific	Present	3 types	Biphasic	Absent	NTY3BN	Log likelihood	All	-452.345	-451.918	-451.19	-459.568	-447.606	28975.067	1	1.001
32	Absent	Type specific	Present	3 types	Biphasic	Absent	NTY3BN	m	TIV + adjuvant	0.027	0.021	0.005	0.001	0.084	43065.887	1	1.001
32	Absent	Type specific	Present	3 types	Biphasic	Absent	NTY3BN	m	Infection	0.077	0.052	0.037	0.006	0.138	18070.873	1.091	1.093
32	Absent	Type specific	Present	3 types	Biphasic	Absent	NTY3BN	dp	TIV	0.638	0.637	0.633	0.514	0.772	17931.578	1	1
32	Absent	Type specific	Present	3 types	Biphasic	Absent	NTY3BN	μ	TIV + adjuvant	6.03	6.028	6.071	5.098	6.979	24709.387	1	1
32	Absent	Type specific	Present	3 types	Biphasic	Absent	NTY3BN	μ	Infection	5.524	5.38	5.313	4.66	7.926	3635.784	1.008	1.014
32	Absent	Type specific	Present	3 types	Biphasic	Absent	NTY3BN	μ	TIV	4.907	4.9	4.834	3.867	5.989	26101.749	1	1.001
32	Absent	Type specific	Present	3 types	Biphasic	Absent	NTY3BN	ɛ	All	1.884	1.879	1.874	1.696	2.101	47511.746	1	1.001
32	Absent	Type specific	Present	3 types	Biphasic	Absent	NTY3BN	σ	TIV + adjuvant	2.116	2.113	2.133	1.29	2.958	34136.795	1	1
32	Absent	Type specific	Present	3 types	Biphasic	Absent	NTY3BN	σ	TIV	3.903	3.363	3.272	2.267	5.329	22045.094	1.01	1.011
32	Absent	Type specific	Present	3 types	Biphasic	Absent	NTY3BN	ts	TIV + adjuvant	1.271	1.288	1.898	0.071	2.575	29836.433	1	1.001
32	Absent	Type specific	Present	3 types	Biphasic	Absent	NTY3BN	ts	Infection	19.114	21.131	28.29	0.667	29.654	8044.478	1.001	1.003
32	Absent	Type specific	Present	3 types	Biphasic	Absent	NTY3BN	ts	TIV	1.109	1.048	0.18	0.049	2.488	30025.714	1	1
32	Absent	Type specific	Present	3 types	Biphasic	Absent	NTY3BN	m	TIV	0.081	0.078	0.077	0.009	0.17	30413.068	1	1
33	Present	Universal	Absent	6 types	Monophasic	Present	YAN6MY	y_limit	All	7.577	8.927	11.012	0.037	11.859	4163.279	1	1.001
33	Present	Universal	Absent	6 types	Monophasic	Present	YAN6MY	Log likelihood	All	-502.049	-501.625	-500.576	-510.262	-496.11	5413.933	1.002	1.007
33	Present	Universal	Absent	6 types	Monophasic	Present	YAN6MY	m	TIV 1 + adjuvant	0.159	0.112	0.025	0.004	0.571	33523.958	1	1.001
33	Present	Universal	Absent	6 types	Monophasic	Present	YAN6MY	m	Infection 1	0.096	0.095	0.095	0.051	0.147	11810.122	1.002	1.005
33	Present	Universal	Absent	6 types	Monophasic	Present	YAN6MY	m	Infection 2	3.491	3.78	4.422	0.374	5.518	2082.433	1.003	1.009
33	Present	Universal	Absent	6 types	Monophasic	Present	YAN6MY	m	TIV 1	0.373	0.311	0.078	0.015	1.089	19765.892	1	1
33	Present	Universal	Absent	6 types	Monophasic	Present	YAN6MY	m	TIV 2	0.188	0.188	0.182	0.085	0.298	24335.716	1	1.001
33	Present	Universal	Absent	6 types	Monophasic	Present	YAN6MY	μ	TIV 1 + adjuvant	5.324	5.281	5.245	4.058	6.856	6898.32	1.001	1.003
33	Present	Universal	Absent	6 types	Monophasic	Present	YAN6MY	μ	TIV 2 + adjuvant	6.925	6.877	7.04	3.532	11.553	4694.058	1.001	1.002
33	Present	Universal	Absent	6 types	Monophasic	Present	YAN6MY	μ	Infection 1	8.738	8.723	8.733	7.428	10.144	12067.378	1.002	1.006
33	Present	Universal	Absent	6 types	Monophasic	Present	YAN6MY	μ	Infection 2	11.344	12.051	14.378	4.591	14.889	2156.13	1.002	1.007
33	Present	Universal	Absent	6 types	Monophasic	Present	YAN6MY	μ	TIV 1	4.919	4.909	4.986	3.566	6.425	8602.87	1.001	1.003
33	Present	Universal	Absent	6 types	Monophasic	Present	YAN6MY	μ	TIV 2	2.861	2.696	2.601	0.518	6.37	10947.75	1	1
33	Present	Universal	Absent	6 types	Monophasic	Present	YAN6MY	ɛ	All	2.291	2.282	2.263	2.041	2.592	14154.585	1	1.001
33	Present	Universal	Absent	6 types	Monophasic	Present	YAN6MY	σ	All	0.929	0.863	0.835	0.679	2.207	2034.966	1.01	1.016
33	Present	Universal	Absent	6 types	Monophasic	Present	YAN6MY	m	TIV 2 + adjuvant	0.213	0.212	0.207	0.091	0.335	9942.799	1	1.001
33	Present	Universal	Absent	6 types	Monophasic	Present	YAN6MY	γ	All	0.058	0.028	0.026	0.002	0.475	1317.794	1.007	1.009
33	Present	Universal	Absent	6 types	Monophasic	Present	YAN6MY	τ	All	0.009	0.007	0.001	0	0.032	43995.937	1	1
34	Present	Type specific	Absent	6 types	Monophasic	Present	YTN6MY	m	TIV 1 + adjuvant	0.146	0.099	0.023	0.004	0.553	22810.614	1	1
34	Present	Type specific	Absent	6 types	Monophasic	Present	YTN6MY	m	TIV 2 + adjuvant	0.214	0.216	0.215	0.06	0.347	4703.066	1.002	1.007
34	Present	Type specific	Absent	6 types	Monophasic	Present	YTN6MY	m	Infection 1	0.099	0.098	0.096	0.052	0.147	15691.835	1	1.001
34	Present	Type specific	Absent	6 types	Monophasic	Present	YTN6MY	Log likelihood	All	-500.599	-500.054	-498.634	-510.663	-493.453	5161.825	1.002	1.008
34	Present	Type specific	Absent	6 types	Monophasic	Present	YTN6MY	m	TIV 1	0.336	0.265	0.077	0.012	1.066	13728.429	1.001	1.002
34	Present	Type specific	Absent	6 types	Monophasic	Present	YTN6MY	m	TIV 2	0.163	0.163	0.169	0.067	0.261	24912.313	1	1.001
34	Present	Type specific	Absent	6 types	Monophasic	Present	YTN6MY	μ	TIV 1 + adjuvant	6.133	6.09	6.013	4.588	7.954	5813.023	1.001	1.003
34	Present	Type specific	Absent	6 types	Monophasic	Present	YTN6MY	m	Infection 2	3.162	3.409	3.985	0.229	4.992	2419.655	1.005	1.015
34	Present	Type specific	Absent	6 types	Monophasic	Present	YTN6MY	μ	Infection 1	9.153	9.151	9.102	8.089	10.212	14307.003	1	1.001
34	Present	Type specific	Absent	6 types	Monophasic	Present	YTN6MY	μ	Infection 2	11.769	12.437	14.438	5.299	14.892	2465.474	1.006	1.016
34	Present	Type specific	Absent	6 types	Monophasic	Present	YTN6MY	μ	TIV 1	6.4	6.39	6.407	5.218	7.643	21100.964	1	1
34	Present	Type specific	Absent	6 types	Monophasic	Present	YTN6MY	μ	TIV 2 + adjuvant	7.2	7.29	7.338	2.188	11.779	3615.599	1.003	1.007
34	Present	Type specific	Absent	6 types	Monophasic	Present	YTN6MY	ɛ	All	2.319	2.312	2.311	2.066	2.615	19230.512	1	1.001
34	Present	Type specific	Absent	6 types	Monophasic	Present	YTN6MY	σ	TIV 1 + adjuvant	2.395	1.824	1.786	0.813	3.682	8438.371	1.012	1.013
34	Present	Type specific	Absent	6 types	Monophasic	Present	YTN6MY	σ	TIV 2 + adjuvant	4.795	1.067	0.786	0.341	66.78	1651.7	1.041	1.065
34	Present	Type specific	Absent	6 types	Monophasic	Present	YTN6MY	σ	Infection 2	3.42	1.192	0.932	0.094	43.651	4076.292	1.013	1.019
34	Present	Type specific	Absent	6 types	Monophasic	Present	YTN6MY	σ	TIV 1	3.008	2.783	2.53	1.537	5.502	21195.977	1.002	1.002
34	Present	Type specific	Absent	6 types	Monophasic	Present	YTN6MY	σ	TIV 2	48.886	48.974	3.622	0.854	97.341	30826.92	1	1.001
34	Present	Type specific	Absent	6 types	Monophasic	Present	YTN6MY	τ	All	0.008	0.006	0.001	0	0.029	38788.022	1.001	1.001
34	Present	Type specific	Absent	6 types	Monophasic	Present	YTN6MY	γ	All	0.043	0.037	0.036	0.004	0.092	3547.308	1.06	1.068
34	Present	Type specific	Absent	6 types	Monophasic	Present	YTN6MY	μ	TIV 2	2.222	2.075	1.91	0.229	5.133	11920.729	1	1
34	Present	Type specific	Absent	6 types	Monophasic	Present	YTN6MY	y_limit	All	8.804	9.624	11.43	0.217	11.902	6809.725	1.004	1.009
35	Present	Universal	Absent	3 types	Monophasic	Present	YAN3MY	m	TIV + adjuvant	0.078	0.076	0.08	0.008	0.165	56644.753	1	1
35	Present	Universal	Absent	3 types	Monophasic	Present	YAN3MY	m	Infection	0.082	0.082	0.081	0.028	0.138	43257.413	1	1
35	Present	Universal	Absent	3 types	Monophasic	Present	YAN3MY	y_limit	All	5.435	5.21	1.037	0.747	11.513	7146.577	1.002	1.006
35	Present	Universal	Absent	3 types	Monophasic	Present	YAN3MY	Log likelihood	All	-512.281	-511.958	-511.23	-517.889	-508.461	50863.598	1	1
35	Present	Universal	Absent	3 types	Monophasic	Present	YAN3MY	μ	Infection	7.99	7.982	7.879	6.766	9.256	40901.265	1	1.001
35	Present	Universal	Absent	3 types	Monophasic	Present	YAN3MY	μ	TIV	5.731	5.725	5.706	4.761	6.738	40386.994	1	1.001
35	Present	Universal	Absent	3 types	Monophasic	Present	YAN3MY	ɛ	All	2.525	2.518	2.512	2.27	2.818	56792.618	1	1
35	Present	Universal	Absent	3 types	Monophasic	Present	YAN3MY	σ	All	2.269	2.26	2.194	1.468	3.121	20667.701	1	1.001
35	Present	Universal	Absent	3 types	Monophasic	Present	YAN3MY	τ	All	0.01	0.007	0.002	0	0.037	51556.768	1	1.001
35	Present	Universal	Absent	3 types	Monophasic	Present	YAN3MY	γ	All	0.213	0.132	0.103	0.083	0.839	4089.326	1.001	1.004
35	Present	Universal	Absent	3 types	Monophasic	Present	YAN3MY	m	TIV	0.181	0.181	0.182	0.089	0.274	43287.481	1	1
35	Present	Universal	Absent	3 types	Monophasic	Present	YAN3MY	μ	TIV + adjuvant	7.775	7.759	7.693	6.756	8.895	29769.202	1	1
36	Present	Type specific	Absent	3 types	Monophasic	Present	YTN3MY	y_limit	All	8.147	8.375	11.147	2.696	11.828	9637.537	1	1.001
36	Present	Type specific	Absent	3 types	Monophasic	Present	YTN3MY	m	Infection	0.057	0.057	0.054	0.015	0.105	40091.495	1	1
36	Present	Type specific	Absent	3 types	Monophasic	Present	YTN3MY	m	TIV	0.189	0.189	0.19	0.094	0.283	39739.723	1	1.002
36	Present	Type specific	Absent	3 types	Monophasic	Present	YTN3MY	Log likelihood	All	-513.465	-513.1	-512.701	-519.706	-509.379	42945.791	1	1
36	Present	Type specific	Absent	3 types	Monophasic	Present	YTN3MY	m	TIV + adjuvant	0.074	0.072	0.073	0.007	0.161	51093.431	1	1.001
36	Present	Type specific	Absent	3 types	Monophasic	Present	YTN3MY	μ	Infection	7.53	7.544	7.522	6.418	8.588	30964.223	1	1
36	Present	Type specific	Absent	3 types	Monophasic	Present	YTN3MY	μ	TIV	5.699	5.685	5.669	4.548	6.921	34116.847	1	1
36	Present	Type specific	Absent	3 types	Monophasic	Present	YTN3MY	ɛ	All	2.53	2.523	2.519	2.269	2.83	55831.861	1	1
36	Present	Type specific	Absent	3 types	Monophasic	Present	YTN3MY	σ	TIV + adjuvant	1.887	1.838	1.669	1.049	3.024	39403.059	1	1
36	Present	Type specific	Absent	3 types	Monophasic	Present	YTN3MY	σ	TIV	3.246	2.844	2.611	1.598	5.508	31193.14	1.004	1.004
36	Present	Type specific	Absent	3 types	Monophasic	Present	YTN3MY	τ	All	0.013	0.009	0.002	0	0.048	49170.205	1	1
36	Present	Type specific	Absent	3 types	Monophasic	Present	YTN3MY	γ	All	0.115	0.1	0.095	0.077	0.248	6221.745	1.006	1.008
36	Present	Type specific	Absent	3 types	Monophasic	Present	YTN3MY	μ	TIV + adjuvant	7.46	7.442	7.422	6.337	8.696	39170.778	1	1
37	Present	Universal	Absent	6 types	Biphasic	Present	YAN6BY	y_limit	All	3.471	1.503	0.163	0.006	11.452	4156.932	1.008	1.028
37	Present	Universal	Absent	6 types	Biphasic	Present	YAN6BY	dp	TIV 1 + adjuvant	0.423	0.387	0.066	0.016	0.96	31284.8	1	1
37	Present	Universal	Absent	6 types	Biphasic	Present	YAN6BY	dp	Infection 1	0.227	0.201	0.14	0.012	0.562	2408.184	1.002	1.008
37	Present	Universal	Absent	6 types	Biphasic	Present	YAN6BY	dp	Infection 2	0.532	0.547	0.922	0.033	0.978	12413.386	1.001	1.002
37	Present	Universal	Absent	6 types	Biphasic	Present	YAN6BY	dp	TIV 1	0.493	0.487	0.357	0.025	0.974	31568.952	1	1
37	Present	Universal	Absent	6 types	Biphasic	Present	YAN6BY	dp	TIV 2 + adjuvant	0.674	0.672	0.663	0.419	0.943	7723.068	1.001	1.003
37	Present	Universal	Absent	6 types	Biphasic	Present	YAN6BY	Log likelihood	All	-487.645	-486.76	-485.265	-499.286	-480.244	1820.919	1.004	1.014
37	Present	Universal	Absent	6 types	Biphasic	Present	YAN6BY	m	TIV 1 + adjuvant	5.991	5.975	9.676	0.3	11.699	43218.682	1	1
37	Present	Universal	Absent	6 types	Biphasic	Present	YAN6BY	m	TIV 2 + adjuvant	0.756	0.065	0.03	0.004	9.53	1135.432	1.005	1.01
37	Present	Universal	Absent	6 types	Biphasic	Present	YAN6BY	m	Infection 1	1.149	0.21	0.115	0.06	9.527	1254.696	1.018	1.036
37	Present	Universal	Absent	6 types	Biphasic	Present	YAN6BY	m	Infection 2	5.913	5.846	3.976	0.291	11.698	23010.989	1	1
37	Present	Universal	Absent	6 types	Biphasic	Present	YAN6BY	m	TIV 1	5.967	5.946	1.993	0.293	11.693	43452.071	1	1
37	Present	Universal	Absent	6 types	Biphasic	Present	YAN6BY	m	TIV 2	2.83	1.448	0.402	0.142	10.844	1601.478	1.004	1.009
37	Present	Universal	Absent	6 types	Biphasic	Present	YAN6BY	μ	TIV 1 + adjuvant	5.03	5.021	5.04	3.965	6.15	12158.419	1.001	1.004
37	Present	Universal	Absent	6 types	Biphasic	Present	YAN6BY	μ	TIV 2 + adjuvant	7.739	7.806	7.884	4.674	10.416	2957.296	1	1.001
37	Present	Universal	Absent	6 types	Biphasic	Present	YAN6BY	μ	Infection 1	9.181	8.863	8.359	7.388	13.862	836.074	1.01	1.022
37	Present	Universal	Absent	6 types	Biphasic	Present	YAN6BY	μ	Infection 2	5.291	4.732	4.529	2.978	12.397	1329.935	1.013	1.026
37	Present	Universal	Absent	6 types	Biphasic	Present	YAN6BY	μ	TIV 1	4.821	4.835	4.82	3.696	5.862	12508.766	1.001	1.002
37	Present	Universal	Absent	6 types	Biphasic	Present	YAN6BY	dp	TIV 2	0.558	0.582	0.922	0.039	0.981	27166.201	1	1
37	Present	Universal	Absent	6 types	Biphasic	Present	YAN6BY	ɛ	All	2.135	2.127	2.122	1.901	2.411	7632.434	1.001	1.003
37	Present	Universal	Absent	6 types	Biphasic	Present	YAN6BY	σ	All	1.041	1.009	0.945	0.779	1.463	1633.868	1.011	1.02
37	Present	Universal	Absent	6 types	Biphasic	Present	YAN6BY	τ	All	0.009	0.007	0.002	0	0.034	35981.708	1.001	1.002
37	Present	Universal	Absent	6 types	Biphasic	Present	YAN6BY	ts	TIV 1 + adjuvant	18.125	18.669	26.846	3.987	29.466	35966.721	1	1
37	Present	Universal	Absent	6 types	Biphasic	Present	YAN6BY	ts	TIV 2 + adjuvant	3.612	1.45	0.322	0.071	23.527	855.713	1.005	1.011
37	Present	Universal	Absent	6 types	Biphasic	Present	YAN6BY	ts	Infection 1	19.31	19.081	16.641	4.967	28.183	1085.445	1.005	1.005
37	Present	Universal	Absent	6 types	Biphasic	Present	YAN6BY	ts	Infection 2	13.499	12.601	3.113	1.122	29.105	5825.563	1.001	1.004
37	Present	Universal	Absent	6 types	Biphasic	Present	YAN6BY	ts	TIV 1	16.388	16.434	10.31	2.815	29.3	23513.893	1	1.001
37	Present	Universal	Absent	6 types	Biphasic	Present	YAN6BY	ts	TIV 2	12.89	14.48	15.523	2.065	17.791	1363.835	1.001	1.004
37	Present	Universal	Absent	6 types	Biphasic	Present	YAN6BY	γ	All	0.109	0.018	0.007	0.001	0.797	4790.14	1.006	1.014
37	Present	Universal	Absent	6 types	Biphasic	Present	YAN6BY	μ	TIV 2	1.941	1.809	1.585	0.277	4.401	8727.464	1.001	1.001
38	Present	Type specific	Absent	6 types	Biphasic	Present	YTN6BY	y_limit	All	4.294	3.385	0.207	0.008	11.622	8525.887	1	1
38	Present	Type specific	Absent	6 types	Biphasic	Present	YTN6BY	dp	TIV 1 + adjuvant	0.491	0.491	0.079	0.021	0.976	11184.721	1	1.001
38	Present	Type specific	Absent	6 types	Biphasic	Present	YTN6BY	dp	Infection 1	0.167	0.157	0.134	0.014	0.393	23977.702	1	1
38	Present	Type specific	Absent	6 types	Biphasic	Present	YTN6BY	dp	Infection 2	0.522	0.535	0.761	0.029	0.977	16765.123	1.001	1.002
38	Present	Type specific	Absent	6 types	Biphasic	Present	YTN6BY	dp	TIV 1	0.542	0.557	0.857	0.038	0.978	35984.251	1	1
38	Present	Type specific	Absent	6 types	Biphasic	Present	YTN6BY	dp	TIV 2	0.626	0.674	0.907	0.061	0.986	31214.349	1	1
38	Present	Type specific	Absent	6 types	Biphasic	Present	YTN6BY	Log likelihood	All	-488.453	-487.912	-482.175	-503.263	-476.617	1089.907	1.002	1.007
38	Present	Type specific	Absent	6 types	Biphasic	Present	YTN6BY	m	TIV 1 + adjuvant	5.967	5.963	1.497	0.288	11.701	38310.075	1	1.001
38	Present	Type specific	Absent	6 types	Biphasic	Present	YTN6BY	m	TIV 2 + adjuvant	1.986	0.098	0.072	0.004	11.056	1270.769	1.003	1.009
38	Present	Type specific	Absent	6 types	Biphasic	Present	YTN6BY	m	Infection 1	1.52	0.257	0.176	0.086	10.096	4235.325	1.004	1.007
38	Present	Type specific	Absent	6 types	Biphasic	Present	YTN6BY	m	Infection 2	5.932	5.895	1.159	0.287	11.699	31798.949	1	1.001
38	Present	Type specific	Absent	6 types	Biphasic	Present	YTN6BY	m	TIV 1	5.919	5.884	1.023	0.287	11.687	37472.253	1	1
38	Present	Type specific	Absent	6 types	Biphasic	Present	YTN6BY	m	TIV 2	2.697	1.306	0.376	0.139	10.768	2693.071	1.002	1.005
38	Present	Type specific	Absent	6 types	Biphasic	Present	YTN6BY	μ	TIV 1 + adjuvant	5.345	5.309	5.186	3.64	7.206	3218.654	1.003	1.008
38	Present	Type specific	Absent	6 types	Biphasic	Present	YTN6BY	μ	TIV 2 + adjuvant	8.957	8.824	8.862	3.906	14.452	1616.541	1.003	1.009
38	Present	Type specific	Absent	6 types	Biphasic	Present	YTN6BY	μ	Infection 1	8.678	8.652	8.617	7.852	9.631	16135.819	1.001	1.002
38	Present	Type specific	Absent	6 types	Biphasic	Present	YTN6BY	μ	Infection 2	5.99	5.396	5.22	3.307	13.422	2120.791	1.01	1.019
38	Present	Type specific	Absent	6 types	Biphasic	Present	YTN6BY	μ	TIV 1	5.904	5.872	5.832	4.641	7.332	20041.931	1	1.001
38	Present	Type specific	Absent	6 types	Biphasic	Present	YTN6BY	μ	TIV 2	2.591	2.368	2.067	0.243	6.542	2437.46	1.002	1.004
38	Present	Type specific	Absent	6 types	Biphasic	Present	YTN6BY	ɛ	All	2.182	2.174	2.16	1.917	2.494	3181.387	1.001	1.002
38	Present	Type specific	Absent	6 types	Biphasic	Present	YTN6BY	σ	TIV 1 + adjuvant	5.722	1.707	1.505	0.796	70.147	1003.619	1.002	1.003
38	Present	Type specific	Absent	6 types	Biphasic	Present	YTN6BY	σ	TIV 2 + adjuvant	6.311	2.043	1.694	0.815	71.342	2511.534	1.022	1.036
38	Present	Type specific	Absent	6 types	Biphasic	Present	YTN6BY	σ	Infection 2	22.184	2.515	1.776	0.392	93.767	1476.716	1.002	1.007
38	Present	Type specific	Absent	6 types	Biphasic	Present	YTN6BY	σ	TIV 1	2.723	2.527	2.416	1.363	4.635	24230.699	1.009	1.009
38	Present	Type specific	Absent	6 types	Biphasic	Present	YTN6BY	σ	TIV 2	49.527	49.593	4.974	2.019	97.407	21851.687	1	1
38	Present	Type specific	Absent	6 types	Biphasic	Present	YTN6BY	τ	All	0.01	0.007	0.002	0	0.037	38042.152	1	1.001
38	Present	Type specific	Absent	6 types	Biphasic	Present	YTN6BY	ts	TIV 1 + adjuvant	15.649	15.756	3.261	2.27	29.324	6464.981	1.001	1.002
38	Present	Type specific	Absent	6 types	Biphasic	Present	YTN6BY	ts	TIV 2 + adjuvant	7.875	2.049	1.275	0.103	26.197	831.619	1.004	1.013
38	Present	Type specific	Absent	6 types	Biphasic	Present	YTN6BY	ts	Infection 1	19.928	19.316	16.507	14.914	27.079	8882.567	1.001	1.003
38	Present	Type specific	Absent	6 types	Biphasic	Present	YTN6BY	ts	Infection 2	14.064	13.496	3.105	1.23	29.1	5459.403	1.001	1.003
38	Present	Type specific	Absent	6 types	Biphasic	Present	YTN6BY	ts	TIV 1	14.556	13.751	6.064	2.064	29.106	15913.515	1	1
38	Present	Type specific	Absent	6 types	Biphasic	Present	YTN6BY	ts	TIV 2	12.534	14.229	15.471	1.594	17.864	2499.826	1.003	1.007
38	Present	Type specific	Absent	6 types	Biphasic	Present	YTN6BY	γ	All	0.092	0.021	0.006	0.001	0.71	2682.167	1.002	1.004
38	Present	Type specific	Absent	6 types	Biphasic	Present	YTN6BY	dp	TIV 2 + adjuvant	0.696	0.685	0.661	0.407	0.98	3333.956	1.001	1.004
39	Present	Universal	Absent	3 types	Biphasic	Present	YAN3BY	dp	TIV + adjuvant	0.608	0.643	0.813	0.069	0.981	39255.216	1	1
39	Present	Universal	Absent	3 types	Biphasic	Present	YAN3BY	dp	Infection	0.149	0.119	0.028	0.005	0.446	14231.054	1	1
39	Present	Universal	Absent	3 types	Biphasic	Present	YAN3BY	dp	TIV	0.685	0.747	0.953	0.107	0.991	21653.228	1.001	1.001
39	Present	Universal	Absent	3 types	Biphasic	Present	YAN3BY	y_limit	All	6.434	6.531	6.317	0.718	11.742	3873.631	1.004	1.014
39	Present	Universal	Absent	3 types	Biphasic	Present	YAN3BY	m	TIV + adjuvant	5.776	5.712	0.629	0.19	11.682	47505.373	1	1
39	Present	Universal	Absent	3 types	Biphasic	Present	YAN3BY	m	Infection	0.817	0.116	0.091	0.026	9.12	9632.858	1.002	1.003
39	Present	Universal	Absent	3 types	Biphasic	Present	YAN3BY	m	TIV	3.275	1.748	0.342	0.067	11.27	9356.554	1	1
39	Present	Universal	Absent	3 types	Biphasic	Present	YAN3BY	Log likelihood	All	-511.675	-511.205	-510.094	-519.445	-506.348	13832.687	1.001	1.001
39	Present	Universal	Absent	3 types	Biphasic	Present	YAN3BY	ɛ	All	2.522	2.514	2.504	2.263	2.82	42588.827	1	1
39	Present	Universal	Absent	3 types	Biphasic	Present	YAN3BY	σ	All	2.363	2.368	2.381	1.46	3.227	15214.701	1.002	1.007
39	Present	Universal	Absent	3 types	Biphasic	Present	YAN3BY	τ	All	0.011	0.007	0.002	0	0.039	41162.306	1	1
39	Present	Universal	Absent	3 types	Biphasic	Present	YAN3BY	ts	TIV + adjuvant	22.191	22.11	19.538	15.024	29.58	47732.108	1	1
39	Present	Universal	Absent	3 types	Biphasic	Present	YAN3BY	ts	Infection	20.18	21.93	28.445	1.133	29.673	11927.485	1	1.001
39	Present	Universal	Absent	3 types	Biphasic	Present	YAN3BY	ts	TIV	14.309	15.245	15.65	3.343	25.152	7391.491	1	1
39	Present	Universal	Absent	3 types	Biphasic	Present	YAN3BY	γ	All	0.181	0.108	0.096	0.071	0.797	2180.519	1.004	1.009
39	Present	Universal	Absent	3 types	Biphasic	Present	YAN3BY	μ	TIV	5.704	5.696	5.676	4.521	6.923	15153.532	1	1.001
39	Present	Universal	Absent	3 types	Biphasic	Present	YAN3BY	μ	TIV + adjuvant	7.77	7.771	7.799	6.658	8.871	19115.941	1.001	1.005
39	Present	Universal	Absent	3 types	Biphasic	Present	YAN3BY	μ	Infection	7.525	7.365	7.215	6.236	9.893	4173.435	1.002	1.003
40	Present	Type specific	Absent	3 types	Biphasic	Present	YTN3BY	dp	TIV + adjuvant	0.633	0.672	0.854	0.091	0.983	37507.687	1	1
40	Present	Type specific	Absent	3 types	Biphasic	Present	YTN3BY	y_limit	All	9.483	9.706	11.364	5.776	11.886	39767.932	1	1.001
40	Present	Type specific	Absent	3 types	Biphasic	Present	YTN3BY	m	TIV + adjuvant	5.8	5.769	0.599	0.193	11.682	46962.559	1	1
40	Present	Type specific	Absent	3 types	Biphasic	Present	YTN3BY	dp	Infection	0.111	0.093	0.025	0.005	0.325	27379.784	1.001	1.002
40	Present	Type specific	Absent	3 types	Biphasic	Present	YTN3BY	dp	TIV	0.724	0.764	0.955	0.231	0.991	20438.608	1	1.001
40	Present	Type specific	Absent	3 types	Biphasic	Present	YTN3BY	Log likelihood	All	-507.161	-506.559	-505.551	-517.655	-500.123	5533.695	1.001	1.002
40	Present	Type specific	Absent	3 types	Biphasic	Present	YTN3BY	μ	Infection	7.496	7.466	7.422	6.681	8.425	14560.268	1.019	1.026
40	Present	Type specific	Absent	3 types	Biphasic	Present	YTN3BY	μ	TIV	5.919	5.81	5.539	4.38	7.961	4444.893	1	1.001
40	Present	Type specific	Absent	3 types	Biphasic	Present	YTN3BY	ɛ	All	2.444	2.436	2.413	2.181	2.753	19891.057	1	1
40	Present	Type specific	Absent	3 types	Biphasic	Present	YTN3BY	σ	TIV + adjuvant	1.885	1.843	1.731	1.072	2.949	31506.175	1	1
40	Present	Type specific	Absent	3 types	Biphasic	Present	YTN3BY	σ	TIV	5.416	3.216	2.89	1.811	42.749	10177.315	1.006	1.008
40	Present	Type specific	Absent	3 types	Biphasic	Present	YTN3BY	τ	All	0.017	0.012	0.003	0	0.058	43648.031	1	1
40	Present	Type specific	Absent	3 types	Biphasic	Present	YTN3BY	ts	TIV + adjuvant	22.102	21.978	18.388	14.95	29.556	44942.903	1	1
40	Present	Type specific	Absent	3 types	Biphasic	Present	YTN3BY	ts	Infection	20.563	20.185	16.888	13.587	29.243	12659.082	1.006	1.011
40	Present	Type specific	Absent	3 types	Biphasic	Present	YTN3BY	ts	TIV	10.881	12.247	15.489	0.714	23.674	2622.302	1	1.001
40	Present	Type specific	Absent	3 types	Biphasic	Present	YTN3BY	γ	All	0.087	0.086	0.086	0.063	0.113	14483.187	1.073	1.076
40	Present	Type specific	Absent	3 types	Biphasic	Present	YTN3BY	m	Infection	1.092	0.156	0.116	0.053	9.604	4954.475	1.001	1.002
40	Present	Type specific	Absent	3 types	Biphasic	Present	YTN3BY	m	TIV	2.17	0.417	0.157	0.025	10.889	3695.638	1	1.001
40	Present	Type specific	Absent	3 types	Biphasic	Present	YTN3BY	μ	TIV + adjuvant	7.164	7.152	7.073	6.064	8.334	23520.983	1	1
41	Present	Universal	Absent	6 types	Monophasic	Absent	YAN6MN	m	Infection 1	0.095	0.094	0.094	0.052	0.142	22323.835	1	1
41	Present	Universal	Absent	6 types	Monophasic	Absent	YAN6MN	m	Infection 2	3.074	3.165	4.537	0.187	5.766	2996.625	1.001	1.003
41	Present	Universal	Absent	6 types	Monophasic	Absent	YAN6MN	m	TIV 1	0.404	0.342	0.165	0.017	1.152	24620.3	1	1.001
41	Present	Universal	Absent	6 types	Monophasic	Absent	YAN6MN	m	TIV 2	0.194	0.193	0.19	0.092	0.301	32877.233	1	1
41	Present	Universal	Absent	6 types	Monophasic	Absent	YAN6MN	μ	TIV 1 + adjuvant	5.421	5.45	5.678	4.068	6.675	16226.83	1.001	1.003
41	Present	Universal	Absent	6 types	Monophasic	Absent	YAN6MN	μ	TIV 2 + adjuvant	5.023	4.914	4.452	2.793	7.615	13161.907	1.001	1.003
41	Present	Universal	Absent	6 types	Monophasic	Absent	YAN6MN	μ	Infection 1	8.721	8.716	8.647	7.378	10.075	15921.974	1	1
41	Present	Universal	Absent	6 types	Monophasic	Absent	YAN6MN	μ	Infection 2	9.47	9.696	13.756	3.427	14.745	3027.913	1.001	1.003
41	Present	Universal	Absent	6 types	Monophasic	Absent	YAN6MN	μ	TIV 1	4.848	4.867	4.958	3.542	6.062	23116.273	1	1
41	Present	Universal	Absent	6 types	Monophasic	Absent	YAN6MN	μ	TIV 2	2.581	2.466	2.153	0.5	5.534	16799.661	1	1.001
41	Present	Universal	Absent	6 types	Monophasic	Absent	YAN6MN	Log likelihood	All	-502.649	-502.3	-501.62	-509.427	-497.887	31151.88	1	1
41	Present	Universal	Absent	6 types	Monophasic	Absent	YAN6MN	m	TIV 1 + adjuvant	0.141	0.098	0.023	0.004	0.514	37381.682	1	1
41	Present	Universal	Absent	6 types	Monophasic	Absent	YAN6MN	m	TIV 2 + adjuvant	0.182	0.179	0.168	0.072	0.303	22375.658	1.001	1.003
41	Present	Universal	Absent	6 types	Monophasic	Absent	YAN6MN	τ	All	0.011	0.008	0.002	0	0.039	47675.449	1	1
41	Present	Universal	Absent	6 types	Monophasic	Absent	YAN6MN	σ	All	0.847	0.847	0.856	0.659	1.04	19164.648	1	1
41	Present	Universal	Absent	6 types	Monophasic	Absent	YAN6MN	ɛ	All	2.292	2.286	2.288	2.054	2.571	52378.139	1	1
42	Present	Type specific	Absent	6 types	Monophasic	Absent	YTN6MN	m	TIV 1 + adjuvant	0.105	0.07	0.015	0.003	0.408	22163.703	1.002	1.004
42	Present	Type specific	Absent	6 types	Monophasic	Absent	YTN6MN	m	TIV 2 + adjuvant	0.144	0.138	0.111	0.021	0.295	3970.569	1	1.002
42	Present	Type specific	Absent	6 types	Monophasic	Absent	YTN6MN	Log likelihood	All	-504.21	-503.892	-503.07	-512.828	-497.297	6473.815	1.001	1.003
42	Present	Type specific	Absent	6 types	Monophasic	Absent	YTN6MN	m	TIV 1	0.373	0.29	0.077	0.014	1.233	9128.923	1.002	1.004
42	Present	Type specific	Absent	6 types	Monophasic	Absent	YTN6MN	m	TIV 2	0.171	0.17	0.17	0.072	0.276	15961.969	1	1.001
42	Present	Type specific	Absent	6 types	Monophasic	Absent	YTN6MN	m	Infection 1	0.1	0.1	0.103	0.053	0.15	17699.884	1.001	1.003
42	Present	Type specific	Absent	6 types	Monophasic	Absent	YTN6MN	m	Infection 2	2.012	1.757	0.213	0.03	5.082	1202.416	1.003	1.01
42	Present	Type specific	Absent	6 types	Monophasic	Absent	YTN6MN	μ	Infection 1	9.29	9.29	9.248	8.249	10.332	16588.45	1.001	1.003
42	Present	Type specific	Absent	6 types	Monophasic	Absent	YTN6MN	μ	Infection 2	8.757	8.308	5.551	3.644	14.677	1254.35	1.003	1.009
42	Present	Type specific	Absent	6 types	Monophasic	Absent	YTN6MN	μ	TIV 1 + adjuvant	6.804	6.862	7.369	4.979	8.42	3848.576	1.001	1.004
42	Present	Type specific	Absent	6 types	Monophasic	Absent	YTN6MN	μ	TIV 2 + adjuvant	3.862	3.727	2.563	0.948	7.352	3245.404	1.001	1.004
42	Present	Type specific	Absent	6 types	Monophasic	Absent	YTN6MN	ɛ	All	2.357	2.35	2.33	2.1	2.656	25179.58	1	1
42	Present	Type specific	Absent	6 types	Monophasic	Absent	YTN6MN	σ	TIV 1 + adjuvant	1.828	1.797	1.682	0.889	2.922	28217.713	1.076	1.076
42	Present	Type specific	Absent	6 types	Monophasic	Absent	YTN6MN	σ	TIV 2 + adjuvant	23.454	2.55	1.375	0.26	94.492	3941.415	1.001	1.003
42	Present	Type specific	Absent	6 types	Monophasic	Absent	YTN6MN	σ	Infection 2	15.719	2.205	1.896	0.528	91.184	2685.085	1.001	1.002
42	Present	Type specific	Absent	6 types	Monophasic	Absent	YTN6MN	σ	TIV 1	2.828	2.613	2.388	1.434	5.373	15359.665	1.01	1.011
42	Present	Type specific	Absent	6 types	Monophasic	Absent	YTN6MN	σ	TIV 2	48.256	48.182	2.824	0.605	97.402	23409.519	1	1
42	Present	Type specific	Absent	6 types	Monophasic	Absent	YTN6MN	τ	All	0.01	0.007	0.002	0	0.034	45856.832	1	1
42	Present	Type specific	Absent	6 types	Monophasic	Absent	YTN6MN	μ	TIV 1	6.32	6.312	6.362	5.114	7.589	18615.007	1	1.001
42	Present	Type specific	Absent	6 types	Monophasic	Absent	YTN6MN	μ	TIV 2	1.955	1.76	1.543	0.194	4.979	4708.075	1.002	1.006
43	Present	Universal	Absent	3 types	Monophasic	Absent	YAN3MN	m	Infection	0.047	0.046	0.047	0.007	0.089	22525.429	1	1
43	Present	Universal	Absent	3 types	Monophasic	Absent	YAN3MN	m	TIV	0.159	0.158	0.156	0.058	0.265	47018.847	1	1
43	Present	Universal	Absent	3 types	Monophasic	Absent	YAN3MN	Log likelihood	All	-528.574	-528.203	-527.258	-534.218	-524.943	12419.361	1	1.001
43	Present	Universal	Absent	3 types	Monophasic	Absent	YAN3MN	m	TIV + adjuvant	0.122	0.121	0.116	0.025	0.224	48790.798	1	1
43	Present	Universal	Absent	3 types	Monophasic	Absent	YAN3MN	μ	TIV	3.427	3.339	3.263	2.631	4.784	5130.392	1.001	1.002
43	Present	Universal	Absent	3 types	Monophasic	Absent	YAN3MN	ɛ	All	2.686	2.676	2.662	2.392	3.04	16465.361	1	1.001
43	Present	Universal	Absent	3 types	Monophasic	Absent	YAN3MN	σ	All	0.847	0.652	0.639	0.465	2.632	3058.204	1.001	1.002
43	Present	Universal	Absent	3 types	Monophasic	Absent	YAN3MN	τ	All	0.089	0.094	0.102	0.006	0.162	7951.229	1	1
43	Present	Universal	Absent	3 types	Monophasic	Absent	YAN3MN	μ	Infection	6.668	6.66	6.6	5.356	8.017	22299.751	1	1.001
43	Present	Universal	Absent	3 types	Monophasic	Absent	YAN3MN	μ	TIV + adjuvant	5.058	4.99	4.923	4.269	6.299	5532.367	1	1.002
44	Present	Type specific	Absent	3 types	Monophasic	Absent	YTN3MN	m	TIV + adjuvant	0.105	0.104	0.1	0.015	0.207	50763.702	1	1
44	Present	Type specific	Absent	3 types	Monophasic	Absent	YTN3MN	m	Infection	0.048	0.046	0.041	0.008	0.099	28947.563	1	1.001
44	Present	Type specific	Absent	3 types	Monophasic	Absent	YTN3MN	Log likelihood	All	-534.724	-534.25	-533.4	-541.631	-530.87	36114.965	1	1
44	Present	Type specific	Absent	3 types	Monophasic	Absent	YTN3MN	μ	Infection	8.093	8.115	8.04	6.582	9.369	24915.233	1	1.001
44	Present	Type specific	Absent	3 types	Monophasic	Absent	YTN3MN	μ	TIV	4.179	4.171	4.115	3.312	5.075	41921.032	1	1.001
44	Present	Type specific	Absent	3 types	Monophasic	Absent	YTN3MN	m	TIV	0.177	0.176	0.18	0.061	0.287	50468.01	1.004	1.005
44	Present	Type specific	Absent	3 types	Monophasic	Absent	YTN3MN	μ	TIV + adjuvant	5.55	5.545	5.531	4.714	6.431	41508.413	1	1
44	Present	Type specific	Absent	3 types	Monophasic	Absent	YTN3MN	σ	TIV	3.701	1.98	1.747	1.04	25.555	27257.809	1.001	1.001
44	Present	Type specific	Absent	3 types	Monophasic	Absent	YTN3MN	τ	All	0.122	0.125	0.133	0.043	0.184	30526.499	1	1
44	Present	Type specific	Absent	3 types	Monophasic	Absent	YTN3MN	ɛ	All	2.851	2.843	2.846	2.555	3.192	54998.434	1	1
44	Present	Type specific	Absent	3 types	Monophasic	Absent	YTN3MN	σ	TIV + adjuvant	1.531	1.519	1.525	0.794	2.354	49115.955	1	1
45	Present	Universal	Absent	6 types	Biphasic	Absent	YAN6BN	dp	TIV 1 + adjuvant	0.425	0.389	0.071	0.016	0.962	32800.731	1	1
45	Present	Universal	Absent	6 types	Biphasic	Absent	YAN6BN	dp	TIV 2 + adjuvant	0.674	0.672	0.665	0.429	0.933	10279.927	1.002	1.007
45	Present	Universal	Absent	6 types	Biphasic	Absent	YAN6BN	dp	TIV 1	0.492	0.486	0.226	0.025	0.974	32324.884	1	1
45	Present	Universal	Absent	6 types	Biphasic	Absent	YAN6BN	dp	TIV 2	0.56	0.585	0.933	0.04	0.981	25670.23	1	1
45	Present	Universal	Absent	6 types	Biphasic	Absent	YAN6BN	dp	Infection 1	0.218	0.192	0.1	0.011	0.549	2915.433	1.001	1.004
45	Present	Universal	Absent	6 types	Biphasic	Absent	YAN6BN	dp	Infection 2	0.539	0.557	0.844	0.035	0.979	16997.899	1	1
45	Present	Universal	Absent	6 types	Biphasic	Absent	YAN6BN	m	TIV 2 + adjuvant	0.568	0.063	0.031	0.004	8.238	1468.371	1.026	1.049
45	Present	Universal	Absent	6 types	Biphasic	Absent	YAN6BN	m	Infection 1	1.165	0.212	0.126	0.063	9.275	1555.954	1.009	1.017
45	Present	Universal	Absent	6 types	Biphasic	Absent	YAN6BN	Log likelihood	All	-486.267	-485.458	-484.427	-497.248	-479.535	2362.795	1.005	1.011
45	Present	Universal	Absent	6 types	Biphasic	Absent	YAN6BN	m	TIV 1 + adjuvant	5.994	5.998	1.164	0.286	11.701	44729.084	1	1
45	Present	Universal	Absent	6 types	Biphasic	Absent	YAN6BN	m	TIV 2	2.843	1.459	0.411	0.144	10.881	1902.459	1.005	1.017
45	Present	Universal	Absent	6 types	Biphasic	Absent	YAN6BN	μ	TIV 1 + adjuvant	4.975	4.967	4.969	3.945	6.051	13404.093	1.001	1.002
45	Present	Universal	Absent	6 types	Biphasic	Absent	YAN6BN	μ	TIV 2 + adjuvant	7.614	7.69	7.814	4.665	10.1	3295.827	1.005	1.012
45	Present	Universal	Absent	6 types	Biphasic	Absent	YAN6BN	μ	Infection 1	9.044	8.77	8.297	7.368	13.261	1341.823	1.017	1.03
45	Present	Universal	Absent	6 types	Biphasic	Absent	YAN6BN	μ	Infection 2	5.197	4.66	4.518	2.968	12.365	1168.681	1.005	1.009
45	Present	Universal	Absent	6 types	Biphasic	Absent	YAN6BN	μ	TIV 1	4.82	4.836	4.821	3.717	5.836	12638.781	1	1
45	Present	Universal	Absent	6 types	Biphasic	Absent	YAN6BN	μ	TIV 2	1.83	1.702	1.423	0.267	4.106	8932.902	1.002	1.004
45	Present	Universal	Absent	6 types	Biphasic	Absent	YAN6BN	ɛ	All	2.121	2.114	2.104	1.89	2.391	10860.24	1.001	1.002
45	Present	Universal	Absent	6 types	Biphasic	Absent	YAN6BN	σ	All	1.024	0.998	0.952	0.779	1.412	2355.945	1.005	1.011
45	Present	Universal	Absent	6 types	Biphasic	Absent	YAN6BN	τ	All	0.009	0.007	0.001	0	0.034	38159.146	1	1.001
45	Present	Universal	Absent	6 types	Biphasic	Absent	YAN6BN	ts	TIV 1 + adjuvant	18.1	18.64	27.844	3.909	29.437	36541.926	1	1.001
45	Present	Universal	Absent	6 types	Biphasic	Absent	YAN6BN	m	Infection 2	5.861	5.795	0.858	0.275	11.689	25394.853	1	1.001
45	Present	Universal	Absent	6 types	Biphasic	Absent	YAN6BN	m	TIV 1	5.945	5.925	2.653	0.289	11.694	43249.088	1	1
45	Present	Universal	Absent	6 types	Biphasic	Absent	YAN6BN	ts	Infection 2	13.565	12.636	2.778	1.376	29.047	5271.561	1.001	1.003
45	Present	Universal	Absent	6 types	Biphasic	Absent	YAN6BN	ts	TIV 1	16.396	16.503	26.595	2.761	29.309	26349.239	1	1
45	Present	Universal	Absent	6 types	Biphasic	Absent	YAN6BN	ts	TIV 2	12.866	14.478	15.529	2.137	17.029	952.08	1.026	1.072
45	Present	Universal	Absent	6 types	Biphasic	Absent	YAN6BN	ts	TIV 2 + adjuvant	3.02	1.385	0.585	0.072	22.354	1189.482	1.028	1.057
45	Present	Universal	Absent	6 types	Biphasic	Absent	YAN6BN	ts	Infection 1	19.615	19.286	16.639	6.829	28.173	1722.728	1.01	1.016
46	Present	Type specific	Absent	6 types	Biphasic	Absent	YTN6BN	dp	Infection 1	0.166	0.155	0.133	0.014	0.395	17056.039	1	1.001
46	Present	Type specific	Absent	6 types	Biphasic	Absent	YTN6BN	dp	Infection 2	0.532	0.551	0.791	0.031	0.978	20881.202	1	1
46	Present	Type specific	Absent	6 types	Biphasic	Absent	YTN6BN	dp	TIV 1 + adjuvant	0.491	0.489	0.068	0.021	0.974	11692.32	1	1.001
46	Present	Type specific	Absent	6 types	Biphasic	Absent	YTN6BN	dp	TIV 2 + adjuvant	0.698	0.689	0.677	0.417	0.977	2806.973	1.002	1.006
46	Present	Type specific	Absent	6 types	Biphasic	Absent	YTN6BN	Log likelihood	All	-486.388	-485.112	-480.565	-501.244	-475.545	769.913	1.01	1.028
46	Present	Type specific	Absent	6 types	Biphasic	Absent	YTN6BN	m	TIV 1 + adjuvant	5.951	5.937	0.859	0.273	11.683	45041.247	1	1
46	Present	Type specific	Absent	6 types	Biphasic	Absent	YTN6BN	dp	TIV 1	0.541	0.557	0.887	0.038	0.978	35460.161	1	1.001
46	Present	Type specific	Absent	6 types	Biphasic	Absent	YTN6BN	dp	TIV 2	0.62	0.668	0.928	0.059	0.985	29721.724	1	1
46	Present	Type specific	Absent	6 types	Biphasic	Absent	YTN6BN	m	TIV 1	5.976	5.984	0.946	0.296	11.697	44583.508	1	1
46	Present	Type specific	Absent	6 types	Biphasic	Absent	YTN6BN	m	TIV 2	2.696	1.284	0.38	0.14	10.874	1637.931	1.007	1.018
46	Present	Type specific	Absent	6 types	Biphasic	Absent	YTN6BN	μ	TIV 1 + adjuvant	5.327	5.282	5.238	3.678	7.174	2970.264	1.002	1.004
46	Present	Type specific	Absent	6 types	Biphasic	Absent	YTN6BN	μ	TIV 2 + adjuvant	8.498	8.42	8.585	3.752	14.161	1131.207	1.007	1.017
46	Present	Type specific	Absent	6 types	Biphasic	Absent	YTN6BN	μ	Infection 1	8.656	8.633	8.625	7.861	9.589	16817.986	1.001	1.002
46	Present	Type specific	Absent	6 types	Biphasic	Absent	YTN6BN	μ	Infection 2	5.727	5.245	5.057	3.281	12.377	2448.495	1.001	1.003
46	Present	Type specific	Absent	6 types	Biphasic	Absent	YTN6BN	μ	TIV 1	5.875	5.847	5.806	4.658	7.255	17485.872	1	1.001
46	Present	Type specific	Absent	6 types	Biphasic	Absent	YTN6BN	μ	TIV 2	2.291	2.113	1.946	0.213	5.444	2412.3	1.005	1.009
46	Present	Type specific	Absent	6 types	Biphasic	Absent	YTN6BN	ɛ	All	2.156	2.147	2.135	1.896	2.465	2280.827	1.004	1.012
46	Present	Type specific	Absent	6 types	Biphasic	Absent	YTN6BN	σ	TIV 1 + adjuvant	3.729	1.659	1.527	0.776	44.177	423.747	1.037	1.057
46	Present	Type specific	Absent	6 types	Biphasic	Absent	YTN6BN	σ	TIV 2 + adjuvant	6.341	1.907	1.512	0.755	72.135	2698.359	1.006	1.01
46	Present	Type specific	Absent	6 types	Biphasic	Absent	YTN6BN	σ	Infection 2	20.449	2.282	1.57	0.387	93.75	1082.995	1.005	1.013
46	Present	Type specific	Absent	6 types	Biphasic	Absent	YTN6BN	σ	TIV 1	2.6	2.474	2.488	1.363	4.148	22346.264	1.064	1.066
46	Present	Type specific	Absent	6 types	Biphasic	Absent	YTN6BN	σ	TIV 2	49.796	49.934	56.813	2.368	97.446	33592.966	1	1.001
46	Present	Type specific	Absent	6 types	Biphasic	Absent	YTN6BN	τ	All	0.01	0.007	0.001	0	0.036	39929.594	1	1.001
46	Present	Type specific	Absent	6 types	Biphasic	Absent	YTN6BN	ts	TIV 1 + adjuvant	15.665	15.881	3.149	2.249	29.297	6033.904	1.002	1.006
46	Present	Type specific	Absent	6 types	Biphasic	Absent	YTN6BN	ts	TIV 2 + adjuvant	6.989	1.889	1.254	0.092	25.578	621.19	1.006	1.016
46	Present	Type specific	Absent	6 types	Biphasic	Absent	YTN6BN	ts	Infection 1	19.82	19.15	16.529	14.902	27.257	5395.434	1.004	1.01
46	Present	Type specific	Absent	6 types	Biphasic	Absent	YTN6BN	ts	Infection 2	14.166	13.477	3.15	1.863	29.17	7602.442	1	1.001
46	Present	Type specific	Absent	6 types	Biphasic	Absent	YTN6BN	ts	TIV 1	14.867	14.157	6.711	2.411	29.095	22608.945	1	1.001
46	Present	Type specific	Absent	6 types	Biphasic	Absent	YTN6BN	ts	TIV 2	12.393	14.157	15.467	1.537	15.908	1012.941	1.01	1.025
46	Present	Type specific	Absent	6 types	Biphasic	Absent	YTN6BN	m	TIV 2 + adjuvant	1.734	0.086	0.065	0.004	10.939	926.007	1.005	1.013
46	Present	Type specific	Absent	6 types	Biphasic	Absent	YTN6BN	m	Infection 1	1.321	0.245	0.166	0.086	9.626	1531.32	1.022	1.044
46	Present	Type specific	Absent	6 types	Biphasic	Absent	YTN6BN	m	Infection 2	5.902	5.851	1.886	0.272	11.673	41172.08	1	1
47	Present	Universal	Absent	3 types	Biphasic	Absent	YAN3BN	Log likelihood	All	-521.606	-521.378	-520.467	-528.64	-515.795	19864.001	1	1.001
47	Present	Universal	Absent	3 types	Biphasic	Absent	YAN3BN	dp	TIV + adjuvant	0.629	0.657	0.757	0.115	0.98	40823.095	1	1
47	Present	Universal	Absent	3 types	Biphasic	Absent	YAN3BN	dp	Infection	0.07	0.043	0.01	0.002	0.421	1252.981	1.004	1.005
47	Present	Universal	Absent	3 types	Biphasic	Absent	YAN3BN	dp	TIV	0.713	0.771	0.953	0.146	0.992	30475.124	1	1.001
47	Present	Universal	Absent	3 types	Biphasic	Absent	YAN3BN	μ	TIV + adjuvant	4.92	4.87	4.898	4.161	6.229	11158.482	1.002	1.003
47	Present	Universal	Absent	3 types	Biphasic	Absent	YAN3BN	μ	Infection	7.083	6.935	6.946	5.752	10.96	1165.996	1.005	1.007
47	Present	Universal	Absent	3 types	Biphasic	Absent	YAN3BN	μ	TIV	3.487	3.35	3.244	2.566	5.21	8862.145	1.002	1.003
47	Present	Universal	Absent	3 types	Biphasic	Absent	YAN3BN	ɛ	All	2.601	2.592	2.591	2.322	2.923	39125.724	1.001	1.002
47	Present	Universal	Absent	3 types	Biphasic	Absent	YAN3BN	σ	All	0.79	0.715	0.706	0.536	2.374	6789.132	1.006	1.008
47	Present	Universal	Absent	3 types	Biphasic	Absent	YAN3BN	τ	All	0.106	0.109	0.116	0.017	0.173	17425.611	1	1.001
47	Present	Universal	Absent	3 types	Biphasic	Absent	YAN3BN	ts	TIV + adjuvant	22.034	22.182	19.748	12.707	29.567	29319.457	1	1
47	Present	Universal	Absent	3 types	Biphasic	Absent	YAN3BN	ts	Infection	20.786	21.723	24.295	1.819	27.55	1793.288	1.002	1.003
47	Present	Universal	Absent	3 types	Biphasic	Absent	YAN3BN	ts	TIV	14.468	15.707	15.762	0.946	27.526	8674.25	1	1.001
47	Present	Universal	Absent	3 types	Biphasic	Absent	YAN3BN	m	TIV + adjuvant	5.703	5.626	0.479	0.131	11.667	42427.945	1	1
47	Present	Universal	Absent	3 types	Biphasic	Absent	YAN3BN	m	Infection	3.058	1.457	0.231	0.05	11.203	16407.542	1	1.001
47	Present	Universal	Absent	3 types	Biphasic	Absent	YAN3BN	m	TIV	3.506	1.919	0.221	0.034	11.389	16790.072	1	1
48	Present	Type specific	Absent	3 types	Biphasic	Absent	YTN3BN	dp	TIV + adjuvant	0.669	0.69	0.809	0.218	0.982	9415.194	1	1.001
48	Present	Type specific	Absent	3 types	Biphasic	Absent	YTN3BN	dp	TIV	0.71	0.705	0.692	0.396	0.98	15000.345	1.001	1.001
48	Present	Type specific	Absent	3 types	Biphasic	Absent	YTN3BN	Log likelihood	All	-518.382	-517.974	-517.475	-530.097	-509.623	1865.02	1.011	1.03
48	Present	Type specific	Absent	3 types	Biphasic	Absent	YTN3BN	m	TIV + adjuvant	5.151	4.975	0.142	0.011	11.653	4486.469	1.001	1.003
48	Present	Type specific	Absent	3 types	Biphasic	Absent	YTN3BN	m	Infection	1.813	0.244	0.138	0.028	10.616	4961.813	1.006	1.014
48	Present	Type specific	Absent	3 types	Biphasic	Absent	YTN3BN	m	TIV	0.598	0.091	0.072	0.006	8.076	3237.271	1.009	1.014
48	Present	Type specific	Absent	3 types	Biphasic	Absent	YTN3BN	μ	TIV + adjuvant	5.708	5.569	5.498	4.677	7.872	1466.915	1.005	1.009
48	Present	Type specific	Absent	3 types	Biphasic	Absent	YTN3BN	μ	Infection	8.628	8.169	8.043	7.193	12.617	347.775	1.033	1.079
48	Present	Type specific	Absent	3 types	Biphasic	Absent	YTN3BN	μ	TIV	6.406	6.568	6.74	3.707	8.556	3889.626	1.003	1.006
48	Present	Type specific	Absent	3 types	Biphasic	Absent	YTN3BN	ɛ	All	2.596	2.587	2.582	2.297	2.942	4291.82	1.005	1.014
48	Present	Type specific	Absent	3 types	Biphasic	Absent	YTN3BN	σ	TIV + adjuvant	1.628	1.597	1.61	0.868	2.622	4210.371	1.002	1.005
48	Present	Type specific	Absent	3 types	Biphasic	Absent	YTN3BN	σ	TIV	5.112	3.52	3.315	1.546	20.751	11079.222	1.003	1.003
48	Present	Type specific	Absent	3 types	Biphasic	Absent	YTN3BN	τ	All	0.097	0.1	0.102	0.013	0.173	1554.338	1.011	1.03
48	Present	Type specific	Absent	3 types	Biphasic	Absent	YTN3BN	ts	TIV + adjuvant	19.752	21.033	19.158	0.783	29.395	1400.001	1.005	1.011
48	Present	Type specific	Absent	3 types	Biphasic	Absent	YTN3BN	ts	Infection	17.07	19.528	24.236	0.254	28.304	258.559	1.035	1.089
48	Present	Type specific	Absent	3 types	Biphasic	Absent	YTN3BN	ts	TIV	3.891	2.153	2.303	0.123	20.876	2456.016	1.009	1.017
48	Present	Type specific	Absent	3 types	Biphasic	Absent	YTN3BN	dp	Infection	0.179	0.132	0.065	0.007	0.511	405.109	1.028	1.071
49	Present	Universal	Present	6 types	Monophasic	Present	YAY6MY	β	All	0.322	0.308	0.288	0.035	0.693	21301.307	1	1.001
49	Present	Universal	Present	6 types	Monophasic	Present	YAY6MY	y_limit	All	10.389	10.573	11.594	7.974	11.932	28386.695	1	1.001
49	Present	Universal	Present	6 types	Monophasic	Present	YAY6MY	c	All	6.824	6.756	6.676	5.417	8.623	9071.145	1.001	1.003
49	Present	Universal	Present	6 types	Monophasic	Present	YAY6MY	m	TIV 1 + adjuvant	0.207	0.157	0.035	0.006	0.676	41406.492	1	1
49	Present	Universal	Present	6 types	Monophasic	Present	YAY6MY	m	TIV 2 + adjuvant	0.266	0.267	0.27	0.189	0.343	22587.365	1.001	1.002
49	Present	Universal	Present	6 types	Monophasic	Present	YAY6MY	m	Infection 1	0.095	0.095	0.092	0.055	0.137	25506.245	1	1
49	Present	Universal	Present	6 types	Monophasic	Present	YAY6MY	Log likelihood	All	-409.795	-409.444	-408.948	-416.967	-404.581	34045.139	1.001	1.002
49	Present	Universal	Present	6 types	Monophasic	Present	YAY6MY	m	TIV 1	0.992	0.994	0.984	0.36	1.613	25934.376	1	1
49	Present	Universal	Present	6 types	Monophasic	Present	YAY6MY	m	TIV 2	0.245	0.244	0.244	0.164	0.326	37900.183	1	1
49	Present	Universal	Present	6 types	Monophasic	Present	YAY6MY	μ	TIV 1 + adjuvant	3.497	3.499	3.554	2.476	4.51	35874.139	1	1
49	Present	Universal	Present	6 types	Monophasic	Present	YAY6MY	m	Infection 2	1.46	1.439	1.411	0.608	2.436	11868.048	1.001	1.003
49	Present	Universal	Present	6 types	Monophasic	Present	YAY6MY	μ	Infection 1	7.762	7.76	7.789	6.577	8.975	23415.896	1	1
49	Present	Universal	Present	6 types	Monophasic	Present	YAY6MY	μ	Infection 2	11.746	11.722	11.563	9.09	14.443	12097.55	1	1
49	Present	Universal	Present	6 types	Monophasic	Present	YAY6MY	μ	TIV 1	4.033	4.029	4.035	3.052	5.037	23678.703	1	1.001
49	Present	Universal	Present	6 types	Monophasic	Present	YAY6MY	μ	TIV 2	3.982	3.957	3.868	1.46	6.681	19046.599	1	1
49	Present	Universal	Present	6 types	Monophasic	Present	YAY6MY	ɛ	All	1.547	1.543	1.53	1.393	1.721	51418.842	1	1
49	Present	Universal	Present	6 types	Monophasic	Present	YAY6MY	σ	All	2.441	2.431	2.421	1.737	3.201	22013.273	1	1.001
49	Present	Universal	Present	6 types	Monophasic	Present	YAY6MY	τ	All	0.114	0.112	0.112	0.011	0.234	7360.723	1.001	1.004
49	Present	Universal	Present	6 types	Monophasic	Present	YAY6MY	γ	All	0.078	0.079	0.079	0.062	0.093	14609.493	1.008	1.011
49	Present	Universal	Present	6 types	Monophasic	Present	YAY6MY	μ	TIV 2 + adjuvant	12.253	12.253	12.112	10.138	14.347	15080.656	1	1.002
50	Present	Type specific	Present	6 types	Monophasic	Present	YTY6MY	y_limit	All	10.707	10.908	11.761	8.541	11.954	20901.07	1	1.001
50	Present	Type specific	Present	6 types	Monophasic	Present	YTY6MY	c	All	6.449	6.391	6.273	5.275	7.953	7547.092	1	1.001
50	Present	Type specific	Present	6 types	Monophasic	Present	YTY6MY	Log likelihood	All	-405.957	-405.631	-405.152	-414.153	-399.575	18036.793	1	1.002
50	Present	Type specific	Present	6 types	Monophasic	Present	YTY6MY	β	All	0.25	0.237	0.214	0.022	0.561	18733.19	1	1
50	Present	Type specific	Present	6 types	Monophasic	Present	YTY6MY	m	TIV 2 + adjuvant	0.284	0.283	0.284	0.208	0.358	18719.997	1	1.001
50	Present	Type specific	Present	6 types	Monophasic	Present	YTY6MY	m	Infection 1	0.083	0.083	0.08	0.047	0.118	26415.028	1	1.001
50	Present	Type specific	Present	6 types	Monophasic	Present	YTY6MY	m	Infection 2	1.715	1.689	1.67	0.846	2.742	7230.591	1.001	1.002
50	Present	Type specific	Present	6 types	Monophasic	Present	YTY6MY	m	TIV 1	1.075	1.078	1.1	0.507	1.635	22383.248	1	1
50	Present	Type specific	Present	6 types	Monophasic	Present	YTY6MY	m	TIV 2	0.255	0.256	0.257	0.178	0.329	31573.622	1.001	1.002
50	Present	Type specific	Present	6 types	Monophasic	Present	YTY6MY	μ	TIV 1 + adjuvant	3.644	3.646	3.575	2.455	4.799	32871.188	1	1
50	Present	Type specific	Present	6 types	Monophasic	Present	YTY6MY	μ	TIV 2 + adjuvant	11.734	11.708	11.709	9.828	13.778	10174.191	1	1.001
50	Present	Type specific	Present	6 types	Monophasic	Present	YTY6MY	μ	Infection 1	7.31	7.296	7.208	6.316	8.311	24905.44	1	1.001
50	Present	Type specific	Present	6 types	Monophasic	Present	YTY6MY	μ	Infection 2	10.878	10.823	10.534	8.249	13.843	7435.001	1	1
50	Present	Type specific	Present	6 types	Monophasic	Present	YTY6MY	μ	TIV 1	4.449	4.451	4.494	3.37	5.506	18330.473	1	1
50	Present	Type specific	Present	6 types	Monophasic	Present	YTY6MY	μ	TIV 2	3.824	3.866	4.115	1.469	5.948	22013.391	1	1.001
50	Present	Type specific	Present	6 types	Monophasic	Present	YTY6MY	ɛ	All	1.517	1.514	1.52	1.364	1.692	37429.4	1	1.001
50	Present	Type specific	Present	6 types	Monophasic	Present	YTY6MY	σ	TIV 1 + adjuvant	43.358	41.804	3.869	2.271	97.066	28395.082	1	1
50	Present	Type specific	Present	6 types	Monophasic	Present	YTY6MY	σ	TIV 2 + adjuvant	2.021	1.928	1.696	1.192	3.31	25910.557	1	1
50	Present	Type specific	Present	6 types	Monophasic	Present	YTY6MY	σ	Infection 2	0.936	0.846	0.641	0.057	2.357	21081.475	1	1.001
50	Present	Type specific	Present	6 types	Monophasic	Present	YTY6MY	σ	TIV 1	3.314	3.041	2.971	2.115	4.367	32383.049	1.017	1.018
50	Present	Type specific	Present	6 types	Monophasic	Present	YTY6MY	σ	TIV 2	51.789	52.006	61.586	5.853	97.604	49419.086	1	1.001
50	Present	Type specific	Present	6 types	Monophasic	Present	YTY6MY	τ	All	0.075	0.07	0.059	0.004	0.176	6154.908	1	1.002
50	Present	Type specific	Present	6 types	Monophasic	Present	YTY6MY	γ	All	0.078	0.078	0.078	0.066	0.09	9114.112	1.001	1.002
50	Present	Type specific	Present	6 types	Monophasic	Present	YTY6MY	m	TIV 1 + adjuvant	0.206	0.156	0.036	0.006	0.678	37329.83	1	1
51	Present	Universal	Present	3 types	Monophasic	Present	YAY3MY	β	All	0.597	0.53	0.507	0.121	1.829	21020.883	1	1.001
51	Present	Universal	Present	3 types	Monophasic	Present	YAY3MY	y_limit	All	10.563	10.667	11.725	8.548	11.933	56665.361	1	1
51	Present	Universal	Present	3 types	Monophasic	Present	YAY3MY	c	All	6.323	6.273	6.137	5.007	7.921	18690.981	1	1.001
51	Present	Universal	Present	3 types	Monophasic	Present	YAY3MY	m	TIV + adjuvant	0.095	0.095	0.092	0.03	0.162	40084.432	1	1
51	Present	Universal	Present	3 types	Monophasic	Present	YAY3MY	m	Infection	0.1	0.1	0.098	0.06	0.144	30183.114	1	1
51	Present	Universal	Present	3 types	Monophasic	Present	YAY3MY	m	TIV	0.216	0.215	0.213	0.146	0.291	46302.654	1	1
51	Present	Universal	Present	3 types	Monophasic	Present	YAY3MY	Log likelihood	All	-428.536	-428.171	-427.688	-434.881	-424.213	41225.359	1	1
51	Present	Universal	Present	3 types	Monophasic	Present	YAY3MY	μ	Infection	8.053	8.037	8.031	6.955	9.256	22042.681	1	1
51	Present	Universal	Present	3 types	Monophasic	Present	YAY3MY	μ	TIV	3.319	3.321	3.314	2.606	4.02	34937.351	1	1
51	Present	Universal	Present	3 types	Monophasic	Present	YAY3MY	ɛ	All	1.675	1.672	1.673	1.511	1.863	56995.346	1	1
51	Present	Universal	Present	3 types	Monophasic	Present	YAY3MY	σ	All	2.042	2.048	2.071	1.442	2.609	33224.776	1	1
51	Present	Universal	Present	3 types	Monophasic	Present	YAY3MY	τ	All	0.111	0.11	0.117	0.013	0.218	17558.541	1	1.001
51	Present	Universal	Present	3 types	Monophasic	Present	YAY3MY	γ	All	0.091	0.091	0.091	0.073	0.107	31543.783	1.009	1.01
51	Present	Universal	Present	3 types	Monophasic	Present	YAY3MY	μ	TIV + adjuvant	5.694	5.693	5.683	4.957	6.435	35339.049	1	1
52	Present	Type specific	Present	3 types	Monophasic	Present	YTY3MY	β	All	0.417	0.4	0.397	0.065	0.853	24666.129	1.001	1.002
52	Present	Type specific	Present	3 types	Monophasic	Present	YTY3MY	y_limit	All	10.513	10.598	11.457	8.526	11.931	53782.49	1	1
52	Present	Type specific	Present	3 types	Monophasic	Present	YTY3MY	Log likelihood	All	-429.186	-428.478	-427.181	-437.324	-423.993	15557.724	1.001	1.002
52	Present	Type specific	Present	3 types	Monophasic	Present	YTY3MY	m	TIV + adjuvant	0.092	0.091	0.095	0.027	0.157	36715.632	1	1
52	Present	Type specific	Present	3 types	Monophasic	Present	YTY3MY	m	Infection	0.08	0.08	0.08	0.044	0.117	35496.687	1	1.001
52	Present	Type specific	Present	3 types	Monophasic	Present	YTY3MY	c	All	6.098	6.061	5.998	4.933	7.474	17261.474	1.001	1.004
52	Present	Type specific	Present	3 types	Monophasic	Present	YTY3MY	μ	Infection	7.254	7.23	7.139	6.376	8.23	23719.848	1.001	1.003
52	Present	Type specific	Present	3 types	Monophasic	Present	YTY3MY	μ	TIV	3.633	3.632	3.611	2.823	4.438	33773.138	1	1
52	Present	Type specific	Present	3 types	Monophasic	Present	YTY3MY	ɛ	All	1.672	1.668	1.66	1.504	1.867	42517.349	1	1
52	Present	Type specific	Present	3 types	Monophasic	Present	YTY3MY	σ	TIV + adjuvant	1.722	1.719	1.698	0.938	2.531	38866.018	1	1
52	Present	Type specific	Present	3 types	Monophasic	Present	YTY3MY	σ	TIV	10.613	2.861	2.449	1.845	84.928	12118.408	1.002	1.004
52	Present	Type specific	Present	3 types	Monophasic	Present	YTY3MY	τ	All	0.093	0.089	0.085	0.007	0.202	16087.009	1.002	1.006
52	Present	Type specific	Present	3 types	Monophasic	Present	YTY3MY	γ	All	0.092	0.093	0.092	0.076	0.108	24441.426	1	1.001
52	Present	Type specific	Present	3 types	Monophasic	Present	YTY3MY	m	TIV	0.222	0.222	0.22	0.149	0.298	38960.808	1	1.001
52	Present	Type specific	Present	3 types	Monophasic	Present	YTY3MY	μ	TIV + adjuvant	5.468	5.464	5.462	4.674	6.277	34309.104	1	1
53	Present	Universal	Present	6 types	Biphasic	Present	YAY6BY	β	All	0.959	0.756	0.64	0.262	2.369	7733.785	1	1
53	Present	Universal	Present	6 types	Biphasic	Present	YAY6BY	y_limit	All	10.681	10.825	11.698	8.549	11.944	28278.495	1.001	1.001
53	Present	Universal	Present	6 types	Biphasic	Present	YAY6BY	dp	TIV 2 + adjuvant	0.786	0.811	0.957	0.436	0.991	5450.844	1.001	1.003
53	Present	Universal	Present	6 types	Biphasic	Present	YAY6BY	dp	Infection 1	0.384	0.408	0.453	0.037	0.657	4229.139	1	1.001
53	Present	Universal	Present	6 types	Biphasic	Present	YAY6BY	c	All	6.583	6.492	6.278	5.356	8.317	7147.563	1	1.001
53	Present	Universal	Present	6 types	Biphasic	Present	YAY6BY	dp	TIV 1 + adjuvant	0.53	0.541	0.8	0.033	0.978	37673.718	1	1.001
53	Present	Universal	Present	6 types	Biphasic	Present	YAY6BY	dp	TIV 2	0.613	0.648	0.723	0.076	0.982	24403.74	1	1.001
53	Present	Universal	Present	6 types	Biphasic	Present	YAY6BY	Log likelihood	All	-402.876	-402.183	-401.409	-413.672	-396.25	3258.386	1.005	1.01
53	Present	Universal	Present	6 types	Biphasic	Present	YAY6BY	m	TIV 1 + adjuvant	5.99	5.949	3.466	0.291	11.7	46145.549	1	1
53	Present	Universal	Present	6 types	Biphasic	Present	YAY6BY	m	TIV 2 + adjuvant	5.375	5.217	0.337	0.068	11.664	12119.024	1	1
53	Present	Universal	Present	6 types	Biphasic	Present	YAY6BY	m	Infection 1	0.077	0.079	0.097	0.009	0.14	8203.128	1.001	1.003
53	Present	Universal	Present	6 types	Biphasic	Present	YAY6BY	m	Infection 2	4.828	4.023	1.792	0.908	11.402	1797.977	1.005	1.013
53	Present	Universal	Present	6 types	Biphasic	Present	YAY6BY	m	TIV 1	5.973	5.966	1.499	0.289	11.717	42593.74	1	1
53	Present	Universal	Present	6 types	Biphasic	Present	YAY6BY	m	TIV 2	2.634	1.196	0.381	0.142	10.757	1372.032	1.005	1.012
53	Present	Universal	Present	6 types	Biphasic	Present	YAY6BY	μ	TIV 1 + adjuvant	3.214	3.221	3.229	2.105	4.283	22713.562	1.001	1.003
53	Present	Universal	Present	6 types	Biphasic	Present	YAY6BY	μ	TIV 2 + adjuvant	12.97	13	13.002	10.979	14.708	23127.012	1.001	1.002
53	Present	Universal	Present	6 types	Biphasic	Present	YAY6BY	μ	Infection 1	9.559	9.235	9.012	7.178	14.029	3370.046	1.002	1.004
53	Present	Universal	Present	6 types	Biphasic	Present	YAY6BY	dp	Infection 2	0.288	0.276	0.294	0.035	0.807	3343.167	1.008	1.016
53	Present	Universal	Present	6 types	Biphasic	Present	YAY6BY	dp	TIV 1	0.549	0.568	0.88	0.041	0.979	22146.04	1.001	1.002
53	Present	Universal	Present	6 types	Biphasic	Present	YAY6BY	μ	TIV 2	1.943	1.852	1.721	0.209	4.243	18708.024	1.004	1.009
53	Present	Universal	Present	6 types	Biphasic	Present	YAY6BY	ɛ	All	1.5	1.496	1.481	1.349	1.676	17124.401	1	1.001
53	Present	Universal	Present	6 types	Biphasic	Present	YAY6BY	σ	All	2.39	2.372	2.362	1.795	3.094	18484.291	1.001	1.002
53	Present	Universal	Present	6 types	Biphasic	Present	YAY6BY	τ	All	0.055	0.045	0.011	0.002	0.163	7176.302	1.001	1.003
53	Present	Universal	Present	6 types	Biphasic	Present	YAY6BY	ts	TIV 1 + adjuvant	15.28	14.666	6.437	2.892	29.184	33650.691	1	1
53	Present	Universal	Present	6 types	Biphasic	Present	YAY6BY	ts	TIV 2 + adjuvant	19.557	20.032	20.623	3.796	27.274	3761.969	1.002	1.003
53	Present	Universal	Present	6 types	Biphasic	Present	YAY6BY	ts	Infection 1	18.011	20.141	25.904	1.119	29.52	3717.803	1.004	1.01
53	Present	Universal	Present	6 types	Biphasic	Present	YAY6BY	ts	Infection 2	2.235	1.446	1.666	0.127	18.19	1874.18	1.02	1.029
53	Present	Universal	Present	6 types	Biphasic	Present	YAY6BY	ts	TIV 1	14.953	14.24	9.319	1.96	29.027	20225.217	1.001	1.002
53	Present	Universal	Present	6 types	Biphasic	Present	YAY6BY	ts	TIV 2	12.317	14.12	15.492	1.8	15.821	723.254	1.007	1.017
53	Present	Universal	Present	6 types	Biphasic	Present	YAY6BY	γ	All	0.088	0.088	0.088	0.075	0.102	6717.638	1.003	1.006
53	Present	Universal	Present	6 types	Biphasic	Present	YAY6BY	μ	Infection 2	12.88	13.323	14.626	8.224	14.928	3289.657	1.004	1.009
53	Present	Universal	Present	6 types	Biphasic	Present	YAY6BY	μ	TIV 1	3.673	3.672	3.709	2.803	4.559	16783.652	1	1.001
54	Present	Type specific	Present	6 types	Biphasic	Present	YTY6BY	y_limit	All	10.778	10.921	11.78	8.824	11.95	20580.187	1	1.001
54	Present	Type specific	Present	6 types	Biphasic	Present	YTY6BY	c	All	6.317	6.253	6.213	5.156	7.869	4070.041	1.001	1.002
54	Present	Type specific	Present	6 types	Biphasic	Present	YTY6BY	dp	TIV 1 + adjuvant	0.541	0.56	0.919	0.037	0.978	31666.283	1	1
54	Present	Type specific	Present	6 types	Biphasic	Present	YTY6BY	dp	TIV 2 + adjuvant	0.75	0.778	0.947	0.362	0.99	1687.971	1.003	1.007
54	Present	Type specific	Present	6 types	Biphasic	Present	YTY6BY	dp	Infection 1	0.145	0.118	0.029	0.005	0.418	6004.366	1.001	1.004
54	Present	Type specific	Present	6 types	Biphasic	Present	YTY6BY	dp	Infection 2	0.216	0.205	0.224	0.013	0.506	3293.407	1.002	1.004
54	Present	Type specific	Present	6 types	Biphasic	Present	YTY6BY	dp	TIV 1	0.559	0.587	0.902	0.039	0.982	3976.16	1.001	1.002
54	Present	Type specific	Present	6 types	Biphasic	Present	YTY6BY	dp	TIV 2	0.672	0.72	0.912	0.114	0.987	11620.709	1	1.001
54	Present	Type specific	Present	6 types	Biphasic	Present	YTY6BY	Log likelihood	All	-402.637	-401.913	-400.872	-414.295	-395.063	2037.061	1.006	1.015
54	Present	Type specific	Present	6 types	Biphasic	Present	YTY6BY	m	TIV 1 + adjuvant	5.988	5.972	1.717	0.29	11.696	40040.061	1	1
54	Present	Type specific	Present	6 types	Biphasic	Present	YTY6BY	m	TIV 2 + adjuvant	5.133	4.866	0.33	0.062	11.632	3653.328	1.002	1.006
54	Present	Type specific	Present	6 types	Biphasic	Present	YTY6BY	m	Infection 1	0.096	0.095	0.096	0.037	0.154	12315.75	1.005	1.005
54	Present	Type specific	Present	6 types	Biphasic	Present	YTY6BY	m	Infection 2	5.043	4.258	2.102	1.173	11.43	858.739	1.001	1.004
54	Present	Type specific	Present	6 types	Biphasic	Present	YTY6BY	m	TIV 1	5.812	5.732	1.271	0.299	11.673	11155.833	1	1.002
54	Present	Type specific	Present	6 types	Biphasic	Present	YTY6BY	m	TIV 2	2.584	1.199	0.322	0.122	10.684	684.622	1.002	1.006
54	Present	Type specific	Present	6 types	Biphasic	Present	YTY6BY	μ	TIV 1 + adjuvant	3.128	3.137	3.196	1.925	4.292	18408.131	1	1.001
54	Present	Type specific	Present	6 types	Biphasic	Present	YTY6BY	μ	TIV 2 + adjuvant	13.214	13.256	13.289	11.283	14.81	12623.951	1.001	1.003
54	Present	Type specific	Present	6 types	Biphasic	Present	YTY6BY	μ	Infection 1	7.201	7.188	7.174	6.47	8.016	14596.043	1	1.001
54	Present	Type specific	Present	6 types	Biphasic	Present	YTY6BY	μ	Infection 2	12.193	12.421	14.31	7.747	14.874	3429.67	1.004	1.011
54	Present	Type specific	Present	6 types	Biphasic	Present	YTY6BY	μ	TIV 1	3.684	3.703	3.722	2.425	4.811	4804.73	1.001	1.003
54	Present	Type specific	Present	6 types	Biphasic	Present	YTY6BY	μ	TIV 2	2.802	2.687	2.447	0.294	5.966	3619.254	1.002	1.006
54	Present	Type specific	Present	6 types	Biphasic	Present	YTY6BY	ɛ	All	1.477	1.472	1.467	1.324	1.657	10556.358	1.001	1.003
54	Present	Type specific	Present	6 types	Biphasic	Present	YTY6BY	σ	TIV 1 + adjuvant	49.256	49.195	4.9	2.722	97.401	35820.504	1	1.001
54	Present	Type specific	Present	6 types	Biphasic	Present	YTY6BY	σ	TIV 2 + adjuvant	2.63	2.548	2.29	1.698	3.961	22958.279	1	1
54	Present	Type specific	Present	6 types	Biphasic	Present	YTY6BY	σ	Infection 2	1.098	1.008	0.66	0.067	2.718	17883.627	1	1.001
54	Present	Type specific	Present	6 types	Biphasic	Present	YTY6BY	σ	TIV 1	7.825	2.758	2.569	1.726	75.112	1632.463	1.001	1.002
54	Present	Type specific	Present	6 types	Biphasic	Present	YTY6BY	σ	TIV 2	51.395	51.288	43.263	5.119	97.581	39179.423	1	1
54	Present	Type specific	Present	6 types	Biphasic	Present	YTY6BY	τ	All	0.048	0.04	0.009	0.002	0.137	5243.025	1	1.001
54	Present	Type specific	Present	6 types	Biphasic	Present	YTY6BY	ts	TIV 1 + adjuvant	14.999	14.279	5.915	2.816	29.154	26009.982	1.001	1.004
54	Present	Type specific	Present	6 types	Biphasic	Present	YTY6BY	ts	TIV 2 + adjuvant	19.442	20.226	21.99	2.775	27.765	1243.79	1.011	1.022
54	Present	Type specific	Present	6 types	Biphasic	Present	YTY6BY	ts	Infection 1	18.249	17.763	16.369	4.603	28.991	9105.755	1.001	1.002
54	Present	Type specific	Present	6 types	Biphasic	Present	YTY6BY	ts	Infection 2	1.821	1.344	1.605	0.105	14.467	800.495	1.028	1.044
54	Present	Type specific	Present	6 types	Biphasic	Present	YTY6BY	ts	TIV 1	13.199	11.889	7.281	1.123	28.816	4390.4	1.001	1.005
54	Present	Type specific	Present	6 types	Biphasic	Present	YTY6BY	ts	TIV 2	12.273	14.246	15.488	1.15	15.941	595.898	1.009	1.019
54	Present	Type specific	Present	6 types	Biphasic	Present	YTY6BY	γ	All	0.085	0.085	0.085	0.071	0.098	3818.343	1.008	1.019
54	Present	Type specific	Present	6 types	Biphasic	Present	YTY6BY	β	All	0.815	0.685	0.594	0.259	2.089	4313.948	1.001	1.001
55	Present	Universal	Present	3 types	Biphasic	Present	YAY3BY	y_limit	All	8.071	9.881	11.116	0.022	11.902	2410.415	1.001	1.005
55	Present	Universal	Present	3 types	Biphasic	Present	YAY3BY	c	All	7.6	7.683	8.118	5.578	9.436	3528.245	1.003	1.01
55	Present	Universal	Present	3 types	Biphasic	Present	YAY3BY	dp	TIV + adjuvant	0.62	0.702	0.92	0.029	0.987	5346.308	1.002	1.006
55	Present	Universal	Present	3 types	Biphasic	Present	YAY3BY	β	All	1.043	0.951	0.9	0.31	2.327	12678.07	1.001	1.002
55	Present	Universal	Present	3 types	Biphasic	Present	YAY3BY	dp	TIV	0.61	0.641	0.733	0.091	0.98	12844.709	1	1.001
55	Present	Universal	Present	3 types	Biphasic	Present	YAY3BY	Log likelihood	All	-430.107	-430.033	-430.183	-437.29	-423.867	9245.75	1.001	1.003
55	Present	Universal	Present	3 types	Biphasic	Present	YAY3BY	m	TIV + adjuvant	5.345	5.09	0.524	0.163	11.644	20557.542	1	1.001
55	Present	Universal	Present	3 types	Biphasic	Present	YAY3BY	m	Infection	0.077	0.074	0.08	0.009	0.151	35509.998	1.067	1.068
55	Present	Universal	Present	3 types	Biphasic	Present	YAY3BY	m	TIV	2.547	1.196	0.376	0.157	10.56	3690.417	1.001	1.002
55	Present	Universal	Present	3 types	Biphasic	Present	YAY3BY	μ	TIV + adjuvant	5.505	5.483	5.433	4.82	6.293	12055.918	1.002	1.006
55	Present	Universal	Present	3 types	Biphasic	Present	YAY3BY	μ	Infection	9.141	9.062	9.097	7.16	11.828	5460.021	1.001	1.001
55	Present	Universal	Present	3 types	Biphasic	Present	YAY3BY	μ	TIV	3.3	3.297	3.324	2.585	4.031	17471.743	1	1
55	Present	Universal	Present	3 types	Biphasic	Present	YAY3BY	ɛ	All	1.672	1.67	1.664	1.493	1.872	15359.945	1.001	1.004
55	Present	Universal	Present	3 types	Biphasic	Present	YAY3BY	σ	All	1.753	1.706	1.413	1.177	2.546	3384.315	1.006	1.022
55	Present	Universal	Present	3 types	Biphasic	Present	YAY3BY	τ	All	0.23	0.241	0.331	0.036	0.358	2106.174	1.004	1.014
55	Present	Universal	Present	3 types	Biphasic	Present	YAY3BY	ts	TIV + adjuvant	20.248	19.815	15.881	11.195	29.222	12802.388	1	1.001
55	Present	Universal	Present	3 types	Biphasic	Present	YAY3BY	ts	Infection	18.897	20.289	22.205	0.868	29.478	7249.512	1.001	1.003
55	Present	Universal	Present	3 types	Biphasic	Present	YAY3BY	ts	TIV	12.794	14.272	15.543	3.768	15.85	2427.99	1	1.001
55	Present	Universal	Present	3 types	Biphasic	Present	YAY3BY	γ	All	0.083	0.081	0.09	0.002	0.411	1504.588	1.01	1.02
55	Present	Universal	Present	3 types	Biphasic	Present	YAY3BY	dp	Infection	0.38	0.406	0.497	0.033	0.663	4539.514	1	1.001
56	Present	Type specific	Present	3 types	Biphasic	Present	YTY3BY	β	All	0.933	0.761	0.628	0.203	2.272	11392.64	1.001	1.002
56	Present	Type specific	Present	3 types	Biphasic	Present	YTY3BY	y_limit	All	10.237	10.628	11.596	3.127	11.931	3714.367	1.01	1.015
56	Present	Type specific	Present	3 types	Biphasic	Present	YTY3BY	c	All	6.383	6.331	6.122	5.031	8.043	7329.47	1.002	1.005
56	Present	Type specific	Present	3 types	Biphasic	Present	YTY3BY	dp	Infection	0.124	0.092	0.022	0.004	0.402	11772.31	1	1.001
56	Present	Type specific	Present	3 types	Biphasic	Present	YTY3BY	dp	TIV	0.6	0.622	0.676	0.092	0.979	14256.505	1	1
56	Present	Type specific	Present	3 types	Biphasic	Present	YTY3BY	Log likelihood	All	-432.751	-432.487	-431.565	-441.352	-425.558	8608.812	1	1.001
56	Present	Type specific	Present	3 types	Biphasic	Present	YTY3BY	dp	TIV + adjuvant	0.499	0.514	0.051	0.017	0.975	9398.024	1	1
56	Present	Type specific	Present	3 types	Biphasic	Present	YTY3BY	m	Infection	0.104	0.097	0.107	0.035	0.19	40505.094	1.025	1.025
56	Present	Type specific	Present	3 types	Biphasic	Present	YTY3BY	m	TIV	2.405	0.969	0.324	0.11	10.64	3539.228	1.001	1.003
56	Present	Type specific	Present	3 types	Biphasic	Present	YTY3BY	μ	TIV + adjuvant	5.255	5.25	5.261	4.45	6.105	20720.464	1	1
56	Present	Type specific	Present	3 types	Biphasic	Present	YTY3BY	m	TIV + adjuvant	5.252	4.932	0.522	0.16	11.627	17523.988	1	1.001
56	Present	Type specific	Present	3 types	Biphasic	Present	YTY3BY	μ	TIV	3.538	3.528	3.524	2.621	4.508	12657.62	1	1
56	Present	Type specific	Present	3 types	Biphasic	Present	YTY3BY	ɛ	All	1.692	1.689	1.692	1.514	1.896	23705.32	1	1.001
56	Present	Type specific	Present	3 types	Biphasic	Present	YTY3BY	σ	TIV + adjuvant	1.535	1.516	1.418	0.806	2.399	17166.842	1	1
56	Present	Type specific	Present	3 types	Biphasic	Present	YTY3BY	σ	TIV	21.806	3.352	2.843	1.503	93.866	8138.109	1	1.001
56	Present	Type specific	Present	3 types	Biphasic	Present	YTY3BY	τ	All	0.111	0.097	0.086	0.008	0.32	3131.403	1.006	1.013
56	Present	Type specific	Present	3 types	Biphasic	Present	YTY3BY	ts	TIV + adjuvant	20.912	20.872	15.759	10.975	29.502	11636.136	1.001	1.004
56	Present	Type specific	Present	3 types	Biphasic	Present	YTY3BY	ts	Infection	18.313	18.004	16.505	3.967	29.09	20043.589	1	1.001
56	Present	Type specific	Present	3 types	Biphasic	Present	YTY3BY	ts	TIV	12.44	14.039	15.513	3.008	16.349	2427.013	1.002	1.007
56	Present	Type specific	Present	3 types	Biphasic	Present	YTY3BY	γ	All	0.088	0.091	0.092	0.014	0.109	2815.805	1.028	1.036
56	Present	Type specific	Present	3 types	Biphasic	Present	YTY3BY	μ	Infection	7.073	7.052	7.024	6.294	7.991	10276.523	1.001	1.003
57	Present	Universal	Present	6 types	Monophasic	Absent	YAY6MN	β	All	0.838	0.83	0.826	0.438	1.283	8419.812	1	1.001
57	Present	Universal	Present	6 types	Monophasic	Absent	YAY6MN	c	All	9.895	9.852	9.679	7.796	12.228	6000.231	1	1
57	Present	Universal	Present	6 types	Monophasic	Absent	YAY6MN	Log likelihood	All	-420.274	-419.914	-419.071	-427.089	-415.432	35517.038	1	1.001
57	Present	Universal	Present	6 types	Monophasic	Absent	YAY6MN	m	Infection 2	0.881	0.846	0.812	0.185	1.814	9407.198	1	1
57	Present	Universal	Present	6 types	Monophasic	Absent	YAY6MN	m	TIV 1	1.162	1.159	1.165	0.663	1.674	19695.407	1	1.001
57	Present	Universal	Present	6 types	Monophasic	Absent	YAY6MN	m	TIV 2	0.271	0.271	0.27	0.196	0.347	30546.042	1	1
57	Present	Universal	Present	6 types	Monophasic	Absent	YAY6MN	μ	TIV 1 + adjuvant	3.303	3.289	3.244	2.235	4.448	18597.514	1	1.001
57	Present	Universal	Present	6 types	Monophasic	Absent	YAY6MN	μ	TIV 2 + adjuvant	12.549	12.815	13.499	9.044	14.858	11835.805	1	1.001
57	Present	Universal	Present	6 types	Monophasic	Absent	YAY6MN	μ	Infection 1	7.438	7.435	7.351	6.192	8.712	21041.819	1	1
57	Present	Universal	Present	6 types	Monophasic	Absent	YAY6MN	μ	Infection 2	12.241	12.274	12.293	9.551	14.656	25347.918	1	1.001
57	Present	Universal	Present	6 types	Monophasic	Absent	YAY6MN	μ	TIV 1	3.541	3.537	3.509	2.541	4.563	19207.695	1	1.001
57	Present	Universal	Present	6 types	Monophasic	Absent	YAY6MN	μ	TIV 2	8.284	8.291	8.358	6.234	10.283	21847.144	1	1
57	Present	Universal	Present	6 types	Monophasic	Absent	YAY6MN	ɛ	All	1.605	1.6	1.59	1.446	1.786	52165.491	1	1.001
57	Present	Universal	Present	6 types	Monophasic	Absent	YAY6MN	σ	All	1.874	1.858	1.794	1.275	2.559	19960.489	1	1.002
57	Present	Universal	Present	6 types	Monophasic	Absent	YAY6MN	τ	All	0.352	0.352	0.352	0.296	0.404	5698.663	1	1
57	Present	Universal	Present	6 types	Monophasic	Absent	YAY6MN	m	TIV 1 + adjuvant	0.279	0.229	0.047	0.01	0.81	18752.653	1	1
57	Present	Universal	Present	6 types	Monophasic	Absent	YAY6MN	m	TIV 2 + adjuvant	0.271	0.271	0.273	0.195	0.345	24242.501	1	1
57	Present	Universal	Present	6 types	Monophasic	Absent	YAY6MN	m	Infection 1	0.09	0.09	0.087	0.048	0.137	24094.213	1	1
58	Present	Type specific	Present	6 types	Monophasic	Absent	YTY6MN	β	All	0.864	0.857	0.856	0.473	1.289	4040.366	1	1
58	Present	Type specific	Present	6 types	Monophasic	Absent	YTY6MN	m	TIV 2 + adjuvant	0.261	0.261	0.26	0.186	0.336	12227.338	1	1
58	Present	Type specific	Present	6 types	Monophasic	Absent	YTY6MN	m	Infection 1	0.081	0.081	0.078	0.043	0.12	17748.602	1	1
58	Present	Type specific	Present	6 types	Monophasic	Absent	YTY6MN	m	Infection 2	0.832	0.806	0.805	0.15	1.699	4075.702	1	1.001
58	Present	Type specific	Present	6 types	Monophasic	Absent	YTY6MN	m	TIV 1	1.177	1.182	1.186	0.607	1.723	8038.383	1	1
58	Present	Type specific	Present	6 types	Monophasic	Absent	YTY6MN	m	TIV 2	0.27	0.269	0.269	0.193	0.347	16846.474	1	1
58	Present	Type specific	Present	6 types	Monophasic	Absent	YTY6MN	μ	TIV 1 + adjuvant	2.88	2.836	2.753	1.804	4.188	7296.367	1.001	1.002
58	Present	Type specific	Present	6 types	Monophasic	Absent	YTY6MN	μ	TIV 2 + adjuvant	13.414	13.828	14.696	9.602	14.948	3804.138	1.001	1.003
58	Present	Type specific	Present	6 types	Monophasic	Absent	YTY6MN	μ	Infection 1	7.224	7.197	7.016	6.04	8.394	12812.5	1	1
58	Present	Type specific	Present	6 types	Monophasic	Absent	YTY6MN	μ	Infection 2	12.41	12.503	12.862	9.4	14.783	16477.136	1	1.001
58	Present	Type specific	Present	6 types	Monophasic	Absent	YTY6MN	μ	TIV 1	3.982	3.989	3.998	2.778	5.153	11553.385	1	1
58	Present	Type specific	Present	6 types	Monophasic	Absent	YTY6MN	c	All	10.103	10.08	10.061	8.048	12.254	2770.368	1	1
58	Present	Type specific	Present	6 types	Monophasic	Absent	YTY6MN	Log likelihood	All	-423.279	-422.692	-421.617	-433.446	-416.406	5523.089	1.001	1.002
58	Present	Type specific	Present	6 types	Monophasic	Absent	YTY6MN	m	TIV 1 + adjuvant	0.262	0.22	0.05	0.009	0.745	10130.372	1.001	1.002
58	Present	Type specific	Present	6 types	Monophasic	Absent	YTY6MN	σ	TIV 2 + adjuvant	2.184	2.148	2.104	1.159	3.42	15314.934	1	1.001
58	Present	Type specific	Present	6 types	Monophasic	Absent	YTY6MN	σ	Infection 2	2.294	2.245	2.274	0.32	4.53	26356.221	1.015	1.016
58	Present	Type specific	Present	6 types	Monophasic	Absent	YTY6MN	σ	TIV 1	3.766	2.584	2.414	1.507	5.194	6768.151	1.009	1.01
58	Present	Type specific	Present	6 types	Monophasic	Absent	YTY6MN	σ	TIV 2	4.7	1.276	1.184	0.338	65.073	2983.664	1.001	1.001
58	Present	Type specific	Present	6 types	Monophasic	Absent	YTY6MN	τ	All	0.355	0.355	0.359	0.302	0.404	2581.228	1	1
58	Present	Type specific	Present	6 types	Monophasic	Absent	YTY6MN	μ	TIV 2	7.455	7.502	7.49	4.628	9.923	8070.22	1.001	1.002
58	Present	Type specific	Present	6 types	Monophasic	Absent	YTY6MN	ɛ	All	1.631	1.626	1.621	1.458	1.831	16070.693	1	1
58	Present	Type specific	Present	6 types	Monophasic	Absent	YTY6MN	σ	TIV 1 + adjuvant	34.79	27.126	2.056	0.812	96.313	9175.497	1	1
59	Present	Universal	Present	3 types	Monophasic	Absent	YAY3MN	β	All	0.901	0.896	0.882	0.605	1.22	31361.711	1	1
59	Present	Universal	Present	3 types	Monophasic	Absent	YAY3MN	m	Infection	0.113	0.111	0.107	0.068	0.187	32414.892	1	1.001
59	Present	Universal	Present	3 types	Monophasic	Absent	YAY3MN	c	All	7.87	7.852	7.858	6.645	9.216	24616.456	1	1
59	Present	Universal	Present	3 types	Monophasic	Absent	YAY3MN	Log likelihood	All	-435.029	-434.671	-433.988	-441.12	-431.008	44963.828	1	1
59	Present	Universal	Present	3 types	Monophasic	Absent	YAY3MN	m	TIV + adjuvant	0.153	0.153	0.154	0.088	0.217	50611.831	1	1
59	Present	Universal	Present	3 types	Monophasic	Absent	YAY3MN	μ	Infection	8.385	8.367	8.282	7.256	9.642	30022.319	1	1.001
59	Present	Universal	Present	3 types	Monophasic	Absent	YAY3MN	μ	TIV	3.537	3.537	3.522	2.967	4.11	46413.64	1	1
59	Present	Universal	Present	3 types	Monophasic	Absent	YAY3MN	ɛ	All	1.705	1.701	1.706	1.533	1.9	57711.522	1	1
59	Present	Universal	Present	3 types	Monophasic	Absent	YAY3MN	σ	All	1.327	1.325	1.276	0.916	1.761	37819.691	1	1
59	Present	Universal	Present	3 types	Monophasic	Absent	YAY3MN	τ	All	0.335	0.334	0.333	0.302	0.372	27455.338	1	1
59	Present	Universal	Present	3 types	Monophasic	Absent	YAY3MN	μ	TIV + adjuvant	5.378	5.376	5.38	4.82	5.949	41643.043	1	1
59	Present	Universal	Present	3 types	Monophasic	Absent	YAY3MN	m	TIV	0.244	0.243	0.243	0.178	0.313	52642.333	1	1.001
60	Present	Type specific	Present	3 types	Monophasic	Absent	YTY3MN	c	All	7.646	7.624	7.571	6.462	8.983	16280.576	1	1.001
60	Present	Type specific	Present	3 types	Monophasic	Absent	YTY3MN	Log likelihood	All	-436.2	-435.628	-434.765	-444.268	-431.191	18684.607	1	1.001
60	Present	Type specific	Present	3 types	Monophasic	Absent	YTY3MN	β	All	0.861	0.858	0.868	0.602	1.134	23443.616	1	1
60	Present	Type specific	Present	3 types	Monophasic	Absent	YTY3MN	m	TIV	0.244	0.244	0.251	0.168	0.318	39531.844	1	1
60	Present	Type specific	Present	3 types	Monophasic	Absent	YTY3MN	μ	TIV + adjuvant	5.272	5.269	5.254	4.661	5.892	33403.898	1	1.001
60	Present	Type specific	Present	3 types	Monophasic	Absent	YTY3MN	m	TIV + adjuvant	0.156	0.156	0.153	0.092	0.221	44591.766	1	1
60	Present	Type specific	Present	3 types	Monophasic	Absent	YTY3MN	m	Infection	0.095	0.095	0.092	0.059	0.133	29275.285	1	1
60	Present	Type specific	Present	3 types	Monophasic	Absent	YTY3MN	ɛ	All	1.698	1.692	1.682	1.521	1.905	40879.44	1	1.001
60	Present	Type specific	Present	3 types	Monophasic	Absent	YTY3MN	σ	TIV + adjuvant	1.191	1.175	1.179	0.721	1.78	42729.459	1	1
60	Present	Type specific	Present	3 types	Monophasic	Absent	YTY3MN	σ	TIV	5.64	1.597	1.435	0.81	68.2	13476.056	1.002	1.002
60	Present	Type specific	Present	3 types	Monophasic	Absent	YTY3MN	τ	All	0.332	0.332	0.332	0.299	0.369	17147.248	1	1.001
60	Present	Type specific	Present	3 types	Monophasic	Absent	YTY3MN	μ	TIV	3.629	3.627	3.631	2.969	4.298	35713.314	1	1
60	Present	Type specific	Present	3 types	Monophasic	Absent	YTY3MN	μ	Infection	8.114	8.138	8.169	7.152	8.905	27534.052	1	1
61	Present	Universal	Present	6 types	Biphasic	Absent	YAY6BN	c	All	8.274	8.235	8.227	6.595	10.239	3318.402	1	1.001
61	Present	Universal	Present	6 types	Biphasic	Absent	YAY6BN	dp	TIV 1 + adjuvant	0.672	0.706	0.944	0.152	0.987	8976.943	1	1.001
61	Present	Universal	Present	6 types	Biphasic	Absent	YAY6BN	β	All	1.004	0.976	0.958	0.546	1.748	5496.125	1.001	1.002
61	Present	Universal	Present	6 types	Biphasic	Absent	YAY6BN	dp	Infection 2	0.517	0.524	0.86	0.029	0.976	30180.125	1	1
61	Present	Universal	Present	6 types	Biphasic	Absent	YAY6BN	dp	TIV 1	0.6	0.644	0.927	0.048	0.984	2867.218	1.003	1.008
61	Present	Universal	Present	6 types	Biphasic	Absent	YAY6BN	dp	TIV 2 + adjuvant	0.582	0.59	0.598	0.397	0.719	4550.822	1	1
61	Present	Universal	Present	6 types	Biphasic	Absent	YAY6BN	dp	Infection 1	0.472	0.497	0.537	0.099	0.698	3340.252	1.001	1.002
61	Present	Universal	Present	6 types	Biphasic	Absent	YAY6BN	m	TIV 1 + adjuvant	5.935	5.903	0.914	0.275	11.695	44369.279	1	1
61	Present	Universal	Present	6 types	Biphasic	Absent	YAY6BN	m	TIV 2 + adjuvant	0.068	0.043	0.034	0.002	0.157	17461.107	1.086	1.089
61	Present	Universal	Present	6 types	Biphasic	Absent	YAY6BN	m	Infection 1	0.06	0.058	0.052	0.005	0.125	6890.666	1.043	1.044
61	Present	Universal	Present	6 types	Biphasic	Absent	YAY6BN	m	Infection 2	5.944	5.929	0.944	0.285	11.694	42540.891	1	1
61	Present	Universal	Present	6 types	Biphasic	Absent	YAY6BN	m	TIV 1	5.776	5.634	1.272	0.289	11.677	16348.56	1	1.001
61	Present	Universal	Present	6 types	Biphasic	Absent	YAY6BN	m	TIV 2	0.514	0.13	0.126	0.048	5.957	1151.922	1.011	1.013
61	Present	Universal	Present	6 types	Biphasic	Absent	YAY6BN	μ	TIV 1 + adjuvant	3.435	3.434	3.428	2.439	4.456	20829.359	1	1.001
61	Present	Universal	Present	6 types	Biphasic	Absent	YAY6BN	μ	TIV 2 + adjuvant	13.557	13.91	14.746	10.391	14.957	6010.763	1	1.001
61	Present	Universal	Present	6 types	Biphasic	Absent	YAY6BN	μ	Infection 1	9.978	9.628	9.182	7.239	14.401	2587.809	1.001	1.003
61	Present	Universal	Present	6 types	Biphasic	Absent	YAY6BN	μ	Infection 2	10.623	10.478	10.318	8.262	14.008	9493.865	1	1
61	Present	Universal	Present	6 types	Biphasic	Absent	YAY6BN	μ	TIV 1	4.021	4.02	3.993	2.978	5.032	6918.78	1	1.001
61	Present	Universal	Present	6 types	Biphasic	Absent	YAY6BN	dp	TIV 2	0.823	0.866	0.966	0.398	0.994	6508.343	1.001	1.002
61	Present	Universal	Present	6 types	Biphasic	Absent	YAY6BN	Log likelihood	All	-404.972	-404.381	-403.205	-416.128	-396.887	3520.779	1.001	1.001
61	Present	Universal	Present	6 types	Biphasic	Absent	YAY6BN	σ	All	2.201	2.201	2.211	1.341	3.15	4331.585	1	1.001
61	Present	Universal	Present	6 types	Biphasic	Absent	YAY6BN	τ	All	0.269	0.266	0.258	0.192	0.352	1795.246	1.001	1.002
61	Present	Universal	Present	6 types	Biphasic	Absent	YAY6BN	ts	TIV 1 + adjuvant	8.094	5.436	3.838	2.115	26.806	3437.388	1.001	1.001
61	Present	Universal	Present	6 types	Biphasic	Absent	YAY6BN	ts	TIV 2 + adjuvant	1.261	1.176	0.791	0.056	2.732	13319.056	1.022	1.023
61	Present	Universal	Present	6 types	Biphasic	Absent	YAY6BN	ts	Infection 1	18.414	19.189	21.705	2.349	29.303	3904.921	1	1.001
61	Present	Universal	Present	6 types	Biphasic	Absent	YAY6BN	ts	Infection 2	15.442	15.04	5.794	2.602	29.249	19291.878	1	1
61	Present	Universal	Present	6 types	Biphasic	Absent	YAY6BN	ts	TIV 1	9.198	7.182	5.702	0.873	27.134	4305.262	1.001	1.003
61	Present	Universal	Present	6 types	Biphasic	Absent	YAY6BN	ts	TIV 2	3.288	1.69	1.893	0.115	16.377	1004.806	1.002	1.004
61	Present	Universal	Present	6 types	Biphasic	Absent	YAY6BN	μ	TIV 2	1.832	1.352	1.069	0.086	7.244	854.144	1.003	1.005
61	Present	Universal	Present	6 types	Biphasic	Absent	YAY6BN	ɛ	All	1.496	1.492	1.475	1.341	1.675	23634.459	1	1.001
62	Present	Type specific	Present	6 types	Biphasic	Absent	YTY6BN	dp	TIV 1 + adjuvant	0.751	0.777	0.954	0.37	0.99	26548.117	1	1
62	Present	Type specific	Present	6 types	Biphasic	Absent	YTY6BN	dp	TIV 2 + adjuvant	0.592	0.596	0.6	0.477	0.68	27543.485	1	1.001
62	Present	Type specific	Present	6 types	Biphasic	Absent	YTY6BN	β	All	0.907	0.882	0.859	0.531	1.491	27471.819	1	1.001
62	Present	Type specific	Present	6 types	Biphasic	Absent	YTY6BN	c	All	7.306	7.278	7.144	5.854	8.917	18951.511	1	1.001
62	Present	Type specific	Present	6 types	Biphasic	Absent	YTY6BN	dp	TIV 1	0.663	0.701	0.944	0.166	0.988	12288.16	1.001	1.002
62	Present	Type specific	Present	6 types	Biphasic	Absent	YTY6BN	dp	TIV 2	0.859	0.882	0.97	0.59	0.995	35508.034	1	1
62	Present	Type specific	Present	6 types	Biphasic	Absent	YTY6BN	Log likelihood	All	-399.44	-398.628	-397.358	-411.601	-391.768	15034.661	1	1.001
62	Present	Type specific	Present	6 types	Biphasic	Absent	YTY6BN	m	TIV 1 + adjuvant	5.894	5.883	0.645	0.217	11.705	52477.621	1	1
62	Present	Type specific	Present	6 types	Biphasic	Absent	YTY6BN	m	TIV 2 + adjuvant	0.035	0.026	0.015	0.001	0.103	46661.307	1.057	1.057
62	Present	Type specific	Present	6 types	Biphasic	Absent	YTY6BN	m	Infection 1	0.085	0.085	0.087	0.027	0.142	40868.409	1	1.001
62	Present	Type specific	Present	6 types	Biphasic	Absent	YTY6BN	m	Infection 2	5.969	5.963	0.903	0.293	11.695	52248.609	1	1
62	Present	Type specific	Present	6 types	Biphasic	Absent	YTY6BN	m	TIV 1	5.765	5.652	0.921	0.275	11.67	39012.885	1	1.001
62	Present	Type specific	Present	6 types	Biphasic	Absent	YTY6BN	m	TIV 2	0.164	0.11	0.104	0.035	0.226	12745.073	1.043	1.046
62	Present	Type specific	Present	6 types	Biphasic	Absent	YTY6BN	μ	TIV 1 + adjuvant	3.296	3.289	3.27	2.21	4.42	43089.412	1	1
62	Present	Type specific	Present	6 types	Biphasic	Absent	YTY6BN	μ	TIV 2 + adjuvant	14.294	14.464	14.868	12.685	14.978	44488.15	1.001	1.001
62	Present	Type specific	Present	6 types	Biphasic	Absent	YTY6BN	dp	Infection 1	0.226	0.216	0.183	0.02	0.488	30286.199	1	1
62	Present	Type specific	Present	6 types	Biphasic	Absent	YTY6BN	dp	Infection 2	0.517	0.526	0.809	0.029	0.976	47991.238	1	1
62	Present	Type specific	Present	6 types	Biphasic	Absent	YTY6BN	μ	TIV 1	4.354	4.356	4.398	3.278	5.419	34819.8	1	1.001
62	Present	Type specific	Present	6 types	Biphasic	Absent	YTY6BN	μ	TIV 2	2.437	2.326	2.199	0.219	5.425	30499.005	1	1.001
62	Present	Type specific	Present	6 types	Biphasic	Absent	YTY6BN	ɛ	All	1.442	1.437	1.422	1.291	1.62	38126.097	1	1
62	Present	Type specific	Present	6 types	Biphasic	Absent	YTY6BN	σ	TIV 1 + adjuvant	46.45	45.941	3.619	1.827	97.235	52696.799	1	1
62	Present	Type specific	Present	6 types	Biphasic	Absent	YTY6BN	σ	TIV 2 + adjuvant	2.393	2.311	2.188	1.662	3.512	51981.935	1	1.001
62	Present	Type specific	Present	6 types	Biphasic	Absent	YTY6BN	σ	Infection 2	1.777	1.705	1.642	0.338	3.628	31686.914	1	1
62	Present	Type specific	Present	6 types	Biphasic	Absent	YTY6BN	σ	TIV 1	4.202	2.967	2.935	1.823	6.067	11600.68	1.002	1.003
62	Present	Type specific	Present	6 types	Biphasic	Absent	YTY6BN	σ	TIV 2	51.218	51.19	85.22	4.634	97.468	54377.894	1	1
62	Present	Type specific	Present	6 types	Biphasic	Absent	YTY6BN	τ	All	0.213	0.213	0.213	0.134	0.3	11315.15	1.001	1.001
62	Present	Type specific	Present	6 types	Biphasic	Absent	YTY6BN	ts	TIV 1 + adjuvant	4.002	3.283	2.898	1.963	12.521	13516.482	1.002	1.003
62	Present	Type specific	Present	6 types	Biphasic	Absent	YTY6BN	ts	TIV 2 + adjuvant	1.085	1.073	1.103	0.053	2.164	52068.853	1.001	1.001
62	Present	Type specific	Present	6 types	Biphasic	Absent	YTY6BN	μ	Infection 1	7.393	7.372	7.352	6.771	8.134	42924.497	1	1
62	Present	Type specific	Present	6 types	Biphasic	Absent	YTY6BN	μ	Infection 2	9.524	9.253	8.726	6.775	13.897	17224.264	1	1
62	Present	Type specific	Present	6 types	Biphasic	Absent	YTY6BN	ts	TIV 2	1.636	1.396	1.901	0.083	5.146	9596.103	1.01	1.013
62	Present	Type specific	Present	6 types	Biphasic	Absent	YTY6BN	ts	TIV 1	5.605	4.806	4.629	1.226	17.371	16074.611	1.001	1.002
62	Present	Type specific	Present	6 types	Biphasic	Absent	YTY6BN	ts	Infection 1	19.641	18.875	16.521	10.999	29.26	37578.941	1	1.001
62	Present	Type specific	Present	6 types	Biphasic	Absent	YTY6BN	ts	Infection 2	15.003	14.569	4.962	2.334	29.194	33293.67	1	1
63	Present	Universal	Present	3 types	Biphasic	Absent	YAY3BN	c	All	8.241	8.221	8.178	7.026	9.573	14549.129	1	1.001
63	Present	Universal	Present	3 types	Biphasic	Absent	YAY3BN	dp	TIV + adjuvant	0.793	0.838	0.962	0.26	0.992	10370.58	1.003	1.007
63	Present	Universal	Present	3 types	Biphasic	Absent	YAY3BN	Log likelihood	All	-427.227	-426.832	-425.81	-434.223	-422.446	25397.779	1	1
63	Present	Universal	Present	3 types	Biphasic	Absent	YAY3BN	m	TIV + adjuvant	5.621	5.506	0.566	0.183	11.657	31210.92	1	1
63	Present	Universal	Present	3 types	Biphasic	Absent	YAY3BN	dp	Infection	0.471	0.486	0.524	0.173	0.682	9475.071	1	1.001
63	Present	Universal	Present	3 types	Biphasic	Absent	YAY3BN	dp	TIV	0.663	0.692	0.782	0.181	0.983	13394.722	1	1
63	Present	Universal	Present	3 types	Biphasic	Absent	YAY3BN	μ	TIV + adjuvant	5.291	5.288	5.32	4.762	5.848	32358.085	1	1
63	Present	Universal	Present	3 types	Biphasic	Absent	YAY3BN	μ	Infection	9.533	9.489	9.4	7.912	11.427	9605.351	1	1
63	Present	Universal	Present	3 types	Biphasic	Absent	YAY3BN	m	Infection	0.065	0.062	0.056	0.008	0.135	31194.525	1.084	1.084
63	Present	Universal	Present	3 types	Biphasic	Absent	YAY3BN	m	TIV	2.341	0.912	0.348	0.159	10.579	3092.075	1.004	1.01
63	Present	Universal	Present	3 types	Biphasic	Absent	YAY3BN	β	All	1.037	1.003	0.992	0.617	1.756	13910.065	1.001	1.002
63	Present	Universal	Present	3 types	Biphasic	Absent	YAY3BN	τ	All	0.335	0.334	0.333	0.306	0.369	17118.07	1.001	1.001
63	Present	Universal	Present	3 types	Biphasic	Absent	YAY3BN	ts	TIV + adjuvant	19.723	19.212	17.198	13.634	27.964	17948.979	1	1.001
63	Present	Universal	Present	3 types	Biphasic	Absent	YAY3BN	ts	Infection	20.74	20.846	19.505	9.562	29.33	13408.372	1	1
63	Present	Universal	Present	3 types	Biphasic	Absent	YAY3BN	ts	TIV	12.321	13.699	15.517	3.774	15.833	2547.12	1.001	1.003
63	Present	Universal	Present	3 types	Biphasic	Absent	YAY3BN	σ	All	1.402	1.386	1.375	1.115	1.799	11311.178	1	1
63	Present	Universal	Present	3 types	Biphasic	Absent	YAY3BN	μ	TIV	3.309	3.299	3.275	2.756	3.92	19773.749	1	1
63	Present	Universal	Present	3 types	Biphasic	Absent	YAY3BN	ɛ	All	1.623	1.619	1.61	1.457	1.813	47131.213	1	1
64	Present	Type specific	Present	3 types	Biphasic	Absent	YTY3BN	c	All	7.48	7.469	7.496	6.265	8.766	11546.34	1	1.002
64	Present	Type specific	Present	3 types	Biphasic	Absent	YTY3BN	β	All	0.945	0.908	0.883	0.549	1.668	9736.393	1.001	1.001
64	Present	Type specific	Present	3 types	Biphasic	Absent	YTY3BN	Log likelihood	All	-430.951	-430.276	-429.054	-439.996	-425.397	9682.428	1.001	1.002
64	Present	Type specific	Present	3 types	Biphasic	Absent	YTY3BN	dp	TIV + adjuvant	0.8	0.848	0.967	0.251	0.993	7922.467	1.001	1.002
64	Present	Type specific	Present	3 types	Biphasic	Absent	YTY3BN	dp	Infection	0.226	0.213	0.147	0.016	0.51	9142.014	1	1.001
64	Present	Type specific	Present	3 types	Biphasic	Absent	YTY3BN	dp	TIV	0.682	0.715	0.857	0.197	0.985	12631.666	1	1
64	Present	Type specific	Present	3 types	Biphasic	Absent	YTY3BN	μ	TIV + adjuvant	5.203	5.199	5.191	4.572	5.857	25980.744	1	1.001
64	Present	Type specific	Present	3 types	Biphasic	Absent	YTY3BN	μ	Infection	7.56	7.527	7.526	6.885	8.445	15684.943	1	1.001
64	Present	Type specific	Present	3 types	Biphasic	Absent	YTY3BN	μ	TIV	3.534	3.516	3.464	2.803	4.37	10685.718	1.001	1.003
64	Present	Type specific	Present	3 types	Biphasic	Absent	YTY3BN	ɛ	All	1.643	1.638	1.63	1.472	1.846	27004.801	1	1
64	Present	Type specific	Present	3 types	Biphasic	Absent	YTY3BN	σ	TIV + adjuvant	1.229	1.209	1.204	0.759	1.828	32455.216	1	1.001
64	Present	Type specific	Present	3 types	Biphasic	Absent	YTY3BN	σ	TIV	7.015	1.689	1.535	0.924	77.081	6501.376	1.003	1.005
64	Present	Type specific	Present	3 types	Biphasic	Absent	YTY3BN	τ	All	0.319	0.32	0.323	0.282	0.354	11845.77	1	1
64	Present	Type specific	Present	3 types	Biphasic	Absent	YTY3BN	ts	TIV + adjuvant	19.285	18.774	16.44	13.202	27.55	13727.11	1.001	1.004
64	Present	Type specific	Present	3 types	Biphasic	Absent	YTY3BN	ts	Infection	18.788	18.378	16.521	4.647	29.198	11261.372	1	1.002
64	Present	Type specific	Present	3 types	Biphasic	Absent	YTY3BN	ts	TIV	12.121	13.548	15.513	3.482	15.84	2248.238	1.007	1.024
64	Present	Type specific	Present	3 types	Biphasic	Absent	YTY3BN	m	TIV + adjuvant	5.541	5.379	0.559	0.171	11.66	26120.204	1	1.001
64	Present	Type specific	Present	3 types	Biphasic	Absent	YTY3BN	m	Infection	0.094	0.089	0.083	0.028	0.165	30731.723	1.033	1.034
64	Present	Type specific	Present	3 types	Biphasic	Absent	YTY3BN	m	TIV	2.286	0.864	0.337	0.146	10.475	2275.879	1.01	1.028
